# Supplementary material for: Triboelectric micromotors actuated by ultralow frequency mechanical stimuli
Source: Nat Commun. 2019 May 24;10:2309. doi: 10.1038/s41467-019-10298-7 (PMC6534612; doi:10.1038/s41467-019-10298-7)
Supplement: Supplementary file 7 — Source Data [file 41467_2019_10298_MOESM7_ESM.xlsx]

## Sheet: Figure 1e
Figure 1e
Rotating angle	Torque	Torque
°	mN·mm	mN·mm
0	0.15027	0.2665
15	0.44054	1.03
30	0.87	1.34
45	0.89	1.33
60	0.61994	1.03
75	0.28671	0.6187
90	0.15027	0.2665

## Sheet: Figrue2
Figure2a				Figure2b				Figure2c				Figure2d				Figure2e				Figure2f
Bald Number	Rotation rate	error bar		Electrodes Angle	Rotation rate	error bar		weight	Rotation rate	error bar		Sliding range	Rotation rate	error bar		Frequency	Rotation rate	error bar		Time	Rotation rate
	r/min			°	r/min			g	r/min			mm	r/min			Hz	r/min			s	r/min
3	677	13.9		45	263	28.0301		0	1313	17.4868		30	646	6.49292		0.1	879	74.2147		1	1013
4	871	7.50942		60	360	8.98359		0.873	1216	25.386		40	819	8.28987		0.2	1087	59.0477		30	1009
5	1036	66.0599		90	657	25.4183		1.7462	993	26.5052		50	985	14.6797		0.3	1202	46.0199		60	1005.8
6	1100	63.4061		120	849	31.2563		2.6192	915	9.52363		60	1131	20.0905		0.4	1270	32.8134		90	1000.9
7	1313	25.832		135	1078	43.7357		3.4156	707	8.32444		70	1225	21.0369		0.5	1316	31.7181		120	1014.6
8	1100	9.29363		180	1331	25.832		4.3358	544	6.6139		80	1300	17.543		0.6	1331	19.9571		150	1002.6
9	647	7.70498						5.2088	454	10.8295		90	1321	22.48		0.7	1366	28.52		180	1011.6
												100	1331	25.832		0.8	1371	16.5621		210	1008.3
																				240	1019
																				270	1016.1
																				300	1011.6
																				330	1001.4
																				360	1003.4
																				390	1003.2
																				420	1009.9
																				450	1012
																				480	1007.9
																				510	1012
																				540	1015.6
																				570	1001.6
																				600	1013.3
																				630	1015.8
																				660	1000.9
																				690	1008.1
																				720	1011.5
																				750	1005.2
																				780	1013.4
																				810	1004.8
																				840	1007.4
																				870	1010.5
																				900	1003.1
																				930	1009.2
																				960	1008.2
																				990	1011.4

## Sheet: Figure3
Figure 3a					Figure 3b													Figure 3c					Figure 3d					Figure 3e																	Figure 3f
Frequency	Charge	Voltage			Charge	Voltage	Charge	Voltage	Charge	Voltage	Charge	Voltage	Charge	Voltage	Charge	Voltage		Frequncy	Energy	Energy	Efficiency		Sliding range	Charge	Voltage			Charge	Voltage	Charge	Voltage	Charge	Voltage	Charge	Voltage	Charge	Voltage	Charge	Voltage	Charge	Voltage	Charge	Voltage		Sliding range	Energy	Energy	Efficiency
Hz	nC	V			nC	V	nC	V	nC	V	nC	V	nC	V	nC	V		Hz	mJ	mJ			mm	nC				nC	V	nC	V	nC	V	nC	V	nC	V	nC	V	nC	V	nC	V		mm	mJ	mJ
0.3	273	883		Frequency	0.3 Hz		0.4 Hz		0.5 Hz		0.6 Hz		0.7 Hz		0.8 Hz			Electric energy	Rotational energy				30	236	1065		Sliding range	100 mm		90 mm		80 mm		70 mm		60 mm		50 mm		40 mm		30 mm				Electric energy	Rotational energy
0.4	274	947.85			149.622	-441.026	152.814	-466.126	153.97	-490.805	156.377	-505.006	148.422	-514.219	155.148	-524.539		0.3	152.296	41.1117	26.9947		40	334	2230			387.67	-6.65005	379.35	6.98566	340.53	-2568.7	301.01	-2193.57	250.65	-1826.39	224.51	-1444.22	182.77	-1084.95	155.148	-524.539		30	186.751	77.6147	41.5605
0.5	277	984.6			150.314	-433.406	157.622	-465.555	157.16	-489.757	161.495	-502.815	154.512	-516.029	156.34	-518.823		0.4	164.308	47.9088	29.1579		50	415	2930			398.22	-11.4656	395.34	2.73203	355.92	-2544.51	316.45	-2197.14	267.73	-1777.85	234.26	-1450.79	180.67	-1067.91	156.34	-518.823		40	442.405	124.165	28.0658
0.6	278	1006.78			153.486	-437.788	157.792	-464.507	160.35	-486.327	164.358	-507.196	158.347	-520.792	160.11	-521.872		0.5	172.432	59.6326	34.5833		60	494	3698			417.13	29.3827	406.17	39.5338	364.55	-2484.9	320.93	-2169.85	274.51	-1722.47	238.54	-1409.21	196.27	-1004.72	160.11	-521.872		50	721.837	179.598	24.8807
0.7	276	1042			154.275	-425.309	162.342	-467.651	162.26	-489.185	168.832	-502.719	165.404	-514.981	167.422	-516.156		0.6	180.695	68.021	37.644		70	576	4460			428.65	50.24	422.8	102.23	378.02	-2378.46	334.11	-2135.18	284.83	-1622.54	248.29	-1363.19	198.68	-963.396	167.422	-516.156		60	1049.79	236.785	22.5556
0.8	280	1052			157.221	-433.977	162.641	-463.078	166.41	-486.137	170.729	-504.434	174.392	-513.647	175.379	-518.157		0.7	180.14	70.8709	39.3421		80	655	5154			447.56	112.019	432.34	177.806	388.26	-2263.97	340.84	-2036.91	289.68	-1540.06	252.57	-1289.67	207.2	-886.116	175.379	-518.157		70	1504.42	277.781	18.4642
					157.849	-429.5	167.481	-466.603	169.28	-488.614	177.136	-501.386	174.362	-509.361	176.572	-510.536		0.8	186.751	77.6147	41.5605		90	750	5714			457.14	148.171	448.97	290.413	400.43	-2121.18	353.37	-1940.92	301.93	-1424.3	262.01	-1229.43	209.6	-846.939	176.572	-510.536		80	1953.94	312.836	16.0105
					160.892	-428.833	167.651	-464.317	173.12	-484.041	178.711	-503.481	174.654	-505.55	186.783	-506.44							100	820	6266			477.35	232.892	459.81	431.731	409.38	-1977.57	361.4	-1811.36	306.78	-1330.01	267.25	-1129.48	218.12	-760.939	186.783	-506.44
					161.648	-427.309	172.426	-466.031	175.67	-483.946	184.795	-497.004	183.643	-498.596	187.332	-496.438												487.89	295.61	476.11	584.185	422.2	-1826.59	374.25	-1705.32	319.35	-1213.85	277.65	-1061.87	221.17	-723.238	187.332	-496.438
					164.982	-430.167	172.757	-461.173	179.51	-486.042	185.726	-497.194	183.936	-492.119	194.644	-492.056												506.81	402.871	486.95	731.54	431.48	-1706.47	380.99	-1574.18	323.87	-1132.57	280.64	-972.65	230.02	-646.092	194.644	-492.056
					165.706	-424.737	177.63	-462.792	181.73	-480.803	192.133	-490.05	191.314	-487.546	197.126	-478.434												517.68	487.994	503.58	884.53	444.62	-1548.38	393.2	-1462.77	335.81	-1018.83	289.75	-901.679	233.06	-605.842	197.126	-478.434
					168.781	-427.023	177.67	-461.459	189.11	-473.944	194.03	-489.193	191.606	-479.545	206.049	-469.098												535.96	614.575	514.09	1029.87	451.96	-1412.03	400.9	-1328.96	341.3	-933.662	295.96	-811.12	241.91	-529.769	206.049	-469.098
					169.473	-422.642	182.478	-461.078	187.8	-474.325	199.471	-479.762	199.307	-467.256	204.987	-452.905												545.86	713.25	529.11	1175.21	466.07	-1275.13	414.73	-1226.81	352.58	-836.018	304.43	-743.102	244.63	-491.8	204.987	-452.905
					172.517	-424.928	182.906	-457.363	192.6	-470.038	200.401	-477.857	202.176	-458.302	216.809	-441.855												564.78	853.515	539.62	1332.36	474.05	-1147.36	419.53	-1096.21	354.85	-756.485	309.67	-664.886	251.86	-421.094	216.809	-441.855
					173.208	-419.784	187.327	-458.411	194.5	-465.561	207.13	-467.664	208.911	-444.775	217.68	-420.898												575.96	971.107	555.93	1462.41	489.12	-1002.69	432.38	-997.547	369.68	-657.231	319.43	-637.117	256.84	-385.004	217.68	-420.898
					176.381	-425.023	187.561	-453.552	198.02	-459.369	208.061	-464.521	210.813	-432.392	226.925	-410.8												594.24	1121.44	566.44	1606.95	496.47	-896.253	440.41	-876.075	374.2	-602.788	323.39	-529.922	267.3	-315.639	226.925	-410.8
					177.008	-416.64	192.595	-452.409	199.6	-456.893	214.789	-449.946	216.259	-415.15	226.185	-390.225												604.78	1243.19	582.74	1743.03	509.61	-749.298	451.33	-784.254	385.17	-492.129	333.46	-476.393	267.77	-280.488	226.185	-390.225
					180.309	-418.641	192.7	-448.885	204.73	-447.081	215.72	-445.945	217.84	-403.338	233.82	-376.507												623.7	1394.86	591.96	1885.96	517.59	-655.607	457.74	-665.197	390.66	-419.841	336.45	-396.299	275.97	-218.637	233.82	-376.507
					180.808	-411.02	197.315	-449.933	207.27	-441.27	221.805	-430.037	225.863	-387.62	225.993	-356.789												633.6	1518.62	609.56	2008.9	530.09	-533.741	470.6	-576.998	401.94	-329.978	346.53	-344.783	278.69	-186.705	225.993	-356.789
					183.755	-413.116	197.452	-440.311	210.79	-432.602	222.091	-421.654	226.155	-372.57	242.326	-343.262												652.84	1675.12	617.49	2149.68	538.72	-409.46	476.05	-462.368	406.79	-267.753	350.81	-267.64	286.25	-123.11	242.326	-343.262
					184.672	-407.114	202.325	-441.455	215.59	-422.79	228.498	-406.032	236.755	-360.186	242.552	-321.543												663.39	1791.5	634.45	2249.4	550.89	-298.596	488.9	-381.012	418.08	-184.062	359.92	-218.002	289.62	-98.1549	242.552	-321.543
					187.586	-403.018	202.559	-435.739	216.53	-413.074	230.073	-396.792	233.504	-349.136	250.187	-306.111												681.02	1942.37	644.31	2409.91	557.91	-193.232	495.64	-269.736	423.24	-119.958	364.84	-139.653	296.21	-32.0105	250.187	-306.111
					188.31	-403.209	207.238	-431.548	219.4	-404.405	235.514	-379.836	239.916	-327.989	249.769	-284.107												691.89	2058.35	660.62	2525.6	571.7	-77.4035	508.82	-185.294	433.89	-31.1683	372.99	-96.4545	299.25	-8.66548	249.769	-284.107
					191.547	-404.066	207.407	-423.736	222.92	-393.736	236.444	-371.834	240.852	-315.319	256.759	-266.579												710.16	2207.06	671.13	2643.84	579.04	29.3019	514.59	-80.5921	438.09	27.8367	376.62	-23.6055	305.52	47.4163	256.759	-266.579
					192.432	-399.113	212.344	-418.307	224.5	-383.734	241.24	-354.212	247.265	-300.364	255.697	-243.717												720.38	2325.33	687.12	2767.04	593.79	131.58	527.76	-6.34641	449.7	111.931	384.77	27.6427	309.21	75.3231	255.697	-243.717
					195.379	-400.065	212.256	-420.402	228.33	-373.542	242.493	-344.971	247.235	-279.502	263.332	-224.094												738.01	2470.42	695.05	2894.94	599.85	233.321	535.46	99.8311	453.57	171.473	387.76	97.5401	312.58	131.002	263.332	-224.094
					196.071	-389.587	216.71	-412.877	230.56	-364.492	247.933	-329.635	252.68	-262.546	264.202	-199.898												748.88	2579.02	710.39	2999.1	612.99	341.1	542.52	166.027	464.22	250.2	395.26	138.86	315.95	154.884	264.202	-199.898
					199.018	-363.772	217.331	-402.494	233.75	-351.442	247.898	-320.014	252.972	-246.733	268.616	-182.656												766.83	2724.66	719.61	3118.81	623.23	434.255	550.22	270.595	466.81	306.656	396.64	209.831	322.22	222.236	268.616	-182.656
					199.871	-378.346	221.817	-389.062	237.27	-348.774	253.016	-302.677	258.418	-230.634	267.876	-156.365												776.73	2826.42	730.45	3227.26	633.14	526.873	559.21	329.143	476.48	386.323	404.46	253.163	322.36	237.397	267.876	-156.365
					202.785	-382.633	221.761	-388.015	238.21	-330.485	253.624	-292.198	257.421	-213.107	272.934	-139.98												792.76	2967.89	737.09	3333.29	650.8	625.395	561.44	423.38	478.11	438.754	404.55	318.633	326.7	299.919	272.934	-139.98
					203.735	-373.488	226.214	-393.54	240.11	-321.721	257.455	-274.385	264.156	-183.481	272.516	-114.546												799.76	3069.25	747.6	3438.12	650.08	681.52	569.79	482.465	486.17	523.788	410.76	360.356	329.1	309.311	272.516	-114.546
					206.649	-372.631	225.997	-368.01	244.27	-308.766	258.063	-263.716	262.837	-177.385	278.218	-95.8757												813.52	3201.2	750.06	3546.57	658.39	810.23	572.66	572.945	486.83	572.462	409.89	413.482	332.79	371.967	278.218	-95.8757
					207.406	-361.962	230.516	-362.676	246.82	-300.955	261.892	-245.712	268.606	-142.616	274.901	-72.2515												816.66	3300.27	756.06	3644.95	656.07	901.641	579.71	629.079	493.93	623.954	413.52	449.167	331.65	393.568	274.901	-72.2515
					210.256	-365.487	230.911	-352.197	249.04	-289.238	262.18	-234.757	267.609	-132.994	280.281	-55.2955												827.2	3430.74	753.68	3746.69	653.11	985.002	575.82	703.191	491.69	695.571	411.03	513.564	337.92	443.21	280.281	-55.2955
					211.334	-357.104	234.849	-351.626	249.34	-279.712	266.331	-217.42	271.445	-119.753	271.488	-30.814												827.12	3519.36	757.11	3831.93	654.97	1071.18	581.59	779.047	494.6	768.798	412.09	555.555	331.62	466.957	271.488	-30.814
					214.023	-350.436	235.598	-336.385	253.17	-265.233	265.974	-205.037	271.092	-87.175	279.445	-14.239												829.29	3644.33	753.44	3940.91	649.43	1154.27	574.15	862.148	490.43	816.265	405.42	609.084	331.45	522.771	279.445	-14.239
					214.812	-341.862	238.667	-330.955	254.43	-256.183	271.414	-184.27	274.284	-76.6965	273.551	9.48046												826.3	3734.95	752.68	4017.56	649.36	1227.3	573.16	914.123	492.05	887.078	405.83	643.561	328.05	541.823	273.551	9.48046
					217.597	-336.337	238.579	-319.524	254.41	-244.371	270.412	-173.22	273.609	-65.9323	276.999	25.6745												827.83	3862.47	746.12	4115.01	638.67	1305.57	565.72	997.09	484.98	931.727	397.87	700.311	326.59	603.272	276.999	25.6745
					218.386	-328.622	242.421	-313.237	257.92	-231.892	274.242	-155.883	276.156	-39.6409	269.494	52.3469												819.69	3939.82	741.16	4203.47	634.41	1380.48	557.64	1043.83	482.09	997.441	397.32	729.824	320.94	617.762	269.494	52.3469
					221.3	-324.811	243.202	-305.521	260.15	-218.08	273.562	-143.023	271.617	-23.6374	270.365	65.1116												815.74	4058.48	729.77	4289.91	620.82	1455.39	550.52	1121.16	471.15	1051.75	388.71	788.184	318.19	670.222	270.365	65.1116
					221.992	-313.571	246.657	-298.186	262.05	-207.697	277.07	-122.448	275.452	-6.01457	264.471	86.3543												801.8	4143.47	723.53	4372.87	613.99	1524.12	541.15	1164.15	468.91	1097.34	385.58	813.538	313.5	689.408	264.471	86.3543
					224.778	-312.523	246.054	-287.326	263.95	-195.218	276.712	-111.397	271.235	10.0842	264.052	103.596												794.31	4253.55	710.53	4465.08	600.71	1587.76	532.42	1244.17	462.48	1135.01	378.27	869.616	310.43	742.538	264.052	103.596
					225.341	-301.663	249.864	-281.801	264.25	-181.786	279.575	-92.2505	273.459	27.6118	257.514	127.411												780.05	4330.49	703.32	4540.52	590.66	1662.81	529.82	1289.83	457.02	1196.43	371.59	899.8	304.78	760.919	257.514	127.411
					228.062	-298.996	249.131	-269.704	267.76	-167.688	275.997	-80.1527	267.631	43.901	257.74	140.08												769.66	4443.79	688.7	4615.83	576.42	1721.48	511.43	1355.23	430.62	1231.56	363.63	953.867	302.03	810.293	257.74	140.08
					228.722	-290.994	252.78	-263.798	269.34	-157.019	279.182	-60.6246	267.279	65.8106	250.236	163.419												752.82	4513.35	678.92	4694.5	568.94	1770.9	504.96	1402.37	429.02	1285.2	357.92	989.82	296.38	827.466	250.236	163.419
					231.443	-285.565	252.466	-252.652	270.93	-143.302	275.925	-49.3841	261.129	77.1464	250.784	178.946												743.39	4624.78	662.69	4747.94	552.77	1833.46	491.72	1463.6	423.56	1319.25	350.28	1034.49	291.37	871.071	250.784	178.946
					231.974	-275.467	256.372	-247.223	272.83	-131.68	278.467	-28.4272	262.387	93.9119	242.958	195.235												725.59	4702.79	652.91	4841.23	544.33	1893.48	488.15	1507.8	419.7	1370.07	345.54	1065.22	286.04	894.148	242.958	195.235
					234.566	-272.133	255.962	-235.22	273.45	-118.153	273.599	-19.4729	256.558	110.201	240.285	209.334												716.16	4809.38	637.33	4917.34	529.45	1939.01	470.73	1571.18	408.44	1409.49	335.97	1117.4	280.39	939.363	240.285	209.334
					235.097	-264.036	260.222	-227.218	274.06	-106.627	274.53	-1.3737	256.85	124.49	236.002	228.862												698.04	4878.81	628.83	4977.62	520.68	1997.28	467.48	1610.54	401.69	1464.33	331.23	1146.92	275.38	951.975	236.002	228.862
					237.593	-261.655	258.814	-215.597	276.61	-92.4336	267.73	10.4384	251.989	139.065	234.617	241.341												688.29	4987.01	613.58	5039.25	507.41	2045.62	450.05	1673.78	389.14	1504.69	321.02	1199.37	267.16	994.372	234.617	241.341
					238.092	-252.415	260.626	-206.833	274.97	-81.2883	270.915	27.1087	251.637	158.021	226.468	261.631												669.85	5052.15	604.11	5084.91	498.65	2105.77	446.48	1707.24	383.03	1551.62	316.6	1224.33	262.47	1001.48	226.468	261.631
					240.652	-249.557	262.889	-197.021	277.84	-67.9521	264.76	37.3966	245.164	173.453	225.406	271.443												660.1	5152.03	588.53	5155.12	485.05	2152.37	429.06	1774.11	372.1	1581.78	306.38	1265.24	258.11	1037.71	225.406	271.443
					241.118	-240.317	265.765	-190.544	275.88	-54.5207	268.589	57.2105	244.812	185.932	217.579	299.068												642.62	5206.7	578.75	5215.94	475.64	2195.08	424.2	1808.11	366.63	1638.64	302.61	1289.52	250.2	1041.33	217.579	299.068
					243.678	-236.983	263.647	-176.35	277.46	-39.6603	261.467	66.6411	238.984	201.078	215.55	302.402												631.9	5304.17	562.85	5278.37	461.08	2246.92	409.67	1864.91	354.08	1656.19	292.39	1330.17	246.49	1074.2	215.55	302.402
					243.984	-228.124	267.264	-172.254	273.57	-23.3711	260.787	81.8825	237.343	212.509	207.401	324.692												614.42	5364.75	552.74	5330.73	452.64	2290.7	401.59	1904.28	349.59	1709.15	287.97	1335.27	238.9	1071.25	207.401	324.692
					246.351	-226.6	266.499	-161.204	277.08	-16.9887	269.126	93.5041	232.16	228.322	206.662	333.551												605	5458.32	537.48	5383.91	437.11	2333.01	390.61	1959.88	338.33	1731.8	278.4	1389.2	233.9	1099.16	206.662	333.551
					246.72	-215.169	269.471	-154.727	273.51	-4.03353	256.851	110.46	231.485	244.326	210.109	353.08												585.58	5513.8	528.66	5431.58	428.99	2378.93	386.07	1989.71	332.22	1772.56	272.69	1399.13	227.28	1092.72	210.109	353.08
					249.184	-213.93	268.674	-144.153	272.52	4.82553	251.983	119.891	224.691	256.614	197.451	366.225												575.51	5597.99	511.79	5483.41	415.72	2422.72	370.58	2046.12	321.6	1782.59	264.41	1434.54	222.59	1115.12	197.451	366.225
					249.328	-203.642	271.711	-138.437	272.81	19.1144	251.625	135.894	222.728	269.855	189.624	383.848												557.07	5649.3	502.33	5529.07	406.63	2498.97	360.89	2075.42	317.43	1815.3	259.67	1434.4	215.98	1101.04	189.624	383.848
					251.695	-198.879	270.624	-124.625	269.24	35.0226	246.436	146.182	216.9	283.668	187.918	394.517												546.99	5739.39	485.78	5573.52	393.36	2497.94	350.55	2110.35	305.52	1820.51	249.13	1454.53	211.62	1118.34	187.918	394.517
					251.936	-187.258	273.564	-111.574	265.99	43.8816	245.756	161.328	216.548	297.29	178.48	411.569												528.87	5794.47	476.32	5618.5	384.6	2535.28	346.01	2135.9	300.7	1843.82	245.68	1448.35	204.68	1105.33	178.48	411.569
					254.335	-186.972	272.381	-102.811	266.6	55.3127	239.923	170.569	208.143	307.864	176.774	421.095												518.16	5867.12	460.42	5668.05	371	2549.68	331.49	2172.44	287.83	1834.4	235.46	1462.84	198.7	1114.59	176.774	421.095
					254.415	-177.256	275.288	-95.5709	265.61	64.0765	240.209	184.572	206.824	322.629	168.947	438.051												501	5907.56	450.96	5689.29	361.59	2563.01	325.98	2177.19	282.69	1844.84	231.69	1449.42	193.05	1094.06	168.947	438.051
					256.685	-174.303	273.428	-81.4727	264.29	79.5084	234.053	192.954	198.419	336.346	167.24	447.767												488.99	5978.33	434.09	5696.98	347.67	2566.54	312.1	2195.22	270.79	1826.57	221.79	1462.7	188.05	1105.06	167.24	447.767
					256.669	-164.967	275.498	-74.8046	263.62	85.1287	236.917	211.53	198.712	350.73	157.804	464.914												471.51	6014.35	424.3	5711.65	340.84	2563.9	303.05	2178.9	265.97	1831.1	216.73	1436.26	175.95	1077.96	157.804	464.914
					259.003	-162.395	273.381	-61.8494	262.3	101.227	228.184	216.769	191.595	359.78	157.386	473.011												460.15	6077.61	407.43	5720	325.64	2550.92	292.72	2197.07	253.42	1791.49	206.52	1434.25	178.36	1079.17	157.386	473.011
					258.954	-151.06	274.936	-52.6093	253.9	110.563	227.181	233.916	190.599	378.26	148.593	489.301												442.35	6078.34	397.33	5712.26	317.52	2514.61	284.31	2166.12	249.57	1790.66	203.38	1406.6	170.13	1049.92	148.593	489.301
					261.16	-154.203	272.786	-41.8451	254.84	120.279	223.281	242.775	182.516	385.214	148.174	496.826												430.67	6090.35	381.42	5678.89	303.6	2470.91	270.75	2156.38	237.66	1750.11	193.81	1395.6	165.44	1049.38	148.174	496.826
					261.079	-138.867	274.019	-32.8907	256.1	127.519	219.702	254.301	180.23	396.264	139.381	513.782												412.87	6049.89	371.64	5649.28	294.84	2425.06	268.79	2100.22	234.45	1733.71	188.75	1362.45	158.83	1007.92	139.381	513.782
					263.285	-134.104	270.806	-23.3649	255.75	141.141	214.191	262.875	174.402	402.742	137.997	520.831												402.48	6035.59	353.48	5589.08	281.24	2367.95	251.37	2082.69	221.58	1660.02	179.5	1344.2	153.5	1002.82	137.997	520.831
					263.075	-137.152	271.588	-16.3157	250.56	149.619	212.222	278.497	172.761	420.079	129.204	527.023												385.96	5973.13	345.31	5510.22	273.76	2296.75	239.1	2014.45	216.44	1629.67	174.44	1303.28	147.2	961.903	129.204	527.023
					265.248	-122.673	268.214	-0.97906	243.77	158.859	207.354	283.451	165.645	430.177	127.497	523.118												373.64	5936.02	328.12	5445.05	260.17	2225.95	231.66	1978.14	203.89	1567.39	165.51	1276.57	141.87	956.402	127.497	523.118
					265.006	-107.145	268.834	4.83173	240.2	168.385	205.386	300.311	163.682	444.751	117.738	522.07												356.16	5839.61	318.66	5340.84	251.73	2110.07	224.23	1901.45	198.75	1518.93	161.41	1230.95	135.26	909.98	117.738	522.07
					267.083	-106.86	265.525	13.8813	246.93	180.197	198.586	305.551	156.887	450.181	117.32	510.067												346.41	5745.22	302.75	5242.13	237.81	2017.93	210.02	1845.82	187.17	1449.26	154.42	1202.51	130.57	896.831	117.32	510.067
					266.905	-88.6653	266.307	24.3598	233.38	187.532	198.872	319.554	154.603	465.518	109.172	494.159												327.32	5616.07	292.32	5114.3	218.74	1919.49	209.67	1745.78	183.31	1403.48	147.1	1144	124.6	853.898	109.172	494.159
					268.918	-89.1415	263.03	36.8387	229.16	198.487	192.073	324.698	147.808	474.663	107.143	467.581												316.28	5477.53	277.71	4989.83	216.1	1793.42	193.54	1675.79	171.73	1317.59	150.74	1111.13	119.27	838.066	107.143	467.581
					268.579	-78.2821	263.521	39.3154	245.88	206.489	191.392	340.225	146.49	484.093	99.3159	444.91												300.73	5336.44	266.64	4846.71	208.62	1684.38	177.4	1577.76	169.17	1235.98	134.4	1046.86	113.62	787.484	99.3159	444.91
					270.559	-77.7105	260.405	52.7469	237.48	216.586	184.593	346.322	138.407	496.287	97.609	409.759												278.42	5181.94	250.09	4714.19	195.67	1576.95	175.12	1498.92	152.75	1154.65	124.83	1011.7	109.26	771.653	97.609	409.759
					270.221	-66.2795	260.801	59.796	223.28	225.255	183.913	360.896	138.699	511.338	88.1721	382.324												266.42	5028.5	240.31	4566.51	184.97	1459.06	164.78	1385.2	145.36	1099.88	120.41	942.871	100.39	723.218	88.1721	382.324
					271.879	-61.8976	257.491	70.3698	230.66	237.067	176.468	365.183	130.938	516.101	87.7542	347.936												271.81	4874.14	225.37	4427.41	175.24	1331.1	155.09	1304.88	138.93	1019.48	110.84	901.007	97.31	696.384	87.7542	347.936
					271.54	-51.0381	258.176	77.7047	217.75	243.449	175.789	379.853	132.519	523.055	77.3503	320.406												234.36	4698.7	213.65	4289.12	168.09	1229.85	160.86	1191.56	136.04	959.481	105.77	834.725	90.7	640.168	77.3503	320.406
					273.392	-47.4183	254.609	85.6112	233.82	255.833	169.31	384.902	122.503	520.864	78.2214	286.398												247.48	4558.15	197.75	4152.45	156.75	1117.06	135.7	1115.27	121.24	869.023	96.85	784.005	85.05	615.481	78.2214	286.398
					273.02	-37.9876	254.972	87.8021	226.38	260.405	168.309	399.953	120.863	519.244	68.4615	258.487												216.79	4383.12	188.61	4016.04	150.88	1015.53	123.11	1005.04	119.32	805.264	92.43	721.748	80.04	555.24	68.4615	258.487
					274.84	-30.4622	251.437	103.71	204.13	270.884	161.509	405.097	114.39	509.718	67.0776	226.099												214.45	4249.82	173.99	3893.45	135.03	907.033	118.57	928.074	105.16	700.853	81.57	676.127	75.03	528.004	67.0776	226.099
					274.114	-23.5083	251.897	109.14	215.7	278.695	161.473	418.242	112.75	500.192	58.9287	200.475												185.06	4083.64	164.85	3752.61	127.88	805.778	117.58	822.804	100.34	641.522	77.15	609.71	68.42	469.641	58.9287	200.475
					275.483	-20.3648	248.169	127.811	210.19	287.745	154.995	423.196	104.345	480.759	56.2559	167.42												168.54	3957.45	147.98	3635.12	114.93	701.975	100.15	747.587	90.04	558.31	67.58	563.553	63.41	443.881	56.2559	167.42
					274.21	-9.41002	248.467	127.62	205.66	294.222	153.671	435.389	102.382	457.707	48.751	142.176												159.44	3796.91	137.88	3508.77	107.13	608.1	97.55	644.731	84.26	509.444	63.16	496.6	56.47	381.493	48.751	142.176
					275.191	-5.3139	244.61	135.717	204.02	304.986	147.192	439.771	97.1976	428.462	48.6551	111.407												152.91	3677.3	121.33	3393.56	94.18	505.773	83.67	571.527	74.29	423.012	52.94	450.979	52.43	351.573	48.6551	111.407
					274.015	4.97405	244.683	130.859	200.77	311.655	146.835	451.202	95.2345	401.98	39.5402	87.2117												130.92	3521.99	112.19	3272.04	87.35	416.728	70.76	471.087	69.47	369.182	49.49	382.282	46.78	293.479	39.5402	87.2117
					274.868	9.64173	240.537	151.34	198.16	320.323	139.713	456.632	86.8295	380.928	38.4773	56.5383												121.82	3394.06	97.9	3159.92	75.36	324.598	64.28	410.092	58.85	295.898	40.24	331.294	40.48	266.914	38.4773	56.5383
					273.402	21.6443	240.964	157.436	193.3	326.801	138.711	470.063	86.1554	342.252	29.3624	35.2003												103.69	3246.4	87.15	3040.42	67.57	224.82	49.44	311.262	55	228.383	36.14	269.976	33.87	218.748	29.3624	35.2003
					273.804	21.4538	237.365	166.295	191.66	335.279	131.589	473.398	78.7164	314.532	28.3005	7.09899												94.27	3136.44	72.53	2931.38	54.94	122.224	45.54	246.242	43.42	147.452	26.89	273.595	28.22	186.816	28.3005	7.09899
					271.661	33.0754	237.148	172.583	187.45	341.375	129.942	487.305	79.0083	283.573	15.9636	-12.4291												76.14	2999.79	63.07	2810.4	48.11	30.8991	32.95	155.462	37.63	99.9283	24.09	175.649	22.57	128.856	15.9636	-12.4291
					271.741	36.7905	233.259	181.918	185.48	348.329	124.431	488.83	69.9593	258.9	18.1227	-40.0541												68.33	2882.19	47.49	2698.14	36.77	-71.0253	27.12	92.7232	26.37	22.6195	13.55	130.297	17.56	104.706	18.1227	-40.0541
					269.662	45.1733	233.042	186.205	181.59	354.236	122.785	502.356	68.6412	233.371	9.65184	-58.5343												51.81	2742.85	37.71	2585.08	28.65	-156.179	16.47	-2.61827	21.87	-17.7933	10.1	67.235	10.94	46.2088	9.65184	-58.5343
					269.807	48.031	229.281	195.159	180.27	365.571	115.662	503.214	61.5242	202.602	8.26795	-85.1115												42.71	2635.84	22.45	2412.04	17.95	-255.822	9.67	-64.6863	11.9	-97.9196	1.49	32.3479	5.94	27.4255	8.26795	-85.1115
					267.664	60.5099	229.193	199.731	174.45	368.81	114.983	508.644	60.5282	181.741	0.76306	-101.496												27.16	2502.41	14.6	2362.04	11.76	-340.707	13.83	-156.673	7.08	-157.518	1.26	-32.0559	0.28472	-26.9122	0.76306	-101.496
					267.873	61.9388	225.24	208.686	172.49	378.717	109.793	501.499	53.0891	155.163	2.60017	-127.406												20.31	2406.54	-0.34022	2265.21	3	-435.52	-5.2	-219.01	-0.95778	-232.949	-1.23	-72.578	0.43798	-52.1356	2.60017	-127.406
					265.794	69.6548	224.669	212.21	169.24	385.671	107.825	501.975	51.7711	131.92	-1.03872	-147.601												5.73	2279.81	-3.36	2151.48	2.61	-524.162	-0.72265	-310.192	0.66517	-281.143	-0.81555	-131.481	0.60955	-106.205	-1.03872	-147.601
					266.035	71.0836	220.49	221.26	166.63	393.197	101.347	488.544	43.366	106.772	2.08639	-168.558												0.88082	2185.82	4.12	2063.77	7.59	-612.535	-2.16	-368.906	2.11	-360.464	0.3793	-169.454	-0.89262	-131.428	2.08639	-168.558
					264.086	78.0375	220.112	226.023	162.09	399.769	99.7004	480.161	43.658	82.2903	1.3455	-183.99												6.59	2066.48	7.66	1947.22	8.17	-694.603	1.35	-460.088	-0.0546	-408.122	3.69	-226.747	1.51	-185.095	1.3455	-183.99
					264.166	86.1345	216.223	234.31	160.77	409.105	92.5787	456.632	35.2529	63.8101	5.43761	-207.424												3.61	1980.4	16.26	1866.49	21.31	-783.647	10.66	-517.191	9.01	-482.21	14.73	-266.866	4.56	-208.306	5.43761	-207.424
					261.991	94.4221	215.619	238.216	156.24	413.582	91.8991	436.723	34.5779	38.0902	13.7167	-223.046												14.15	1865.75	24.51	1766.44	26.08	-858.872	18.69	-609.581	13.53	-530.673	18.37	-323.757	20.81	-262.241	13.7167	-223.046
					262.038	97.5656	211.376	248.313	154.28	422.536	86.0655	408.621	26.8178	16.657	22.3178	-244.765												20.19	1782.36	41.14	1681.02	40.83	-952.477	30.58	-657.964	26.1	-605.432	27.48	-363.071	17.74	-283.573	22.3178	-244.765
					260.025	103.091	210.836	252.219	151.35	428.157	84.4189	388.902	30.9748	-7.06241	23.1879	-260.292												34.28	1672.68	34.9	1591.3	47.52	-1022.74	37.96	-742.706	29.66	-651.212	31.76	-421.84	26.26	-334.691	23.1879	-260.292
					260.169	107.282	206.657	259.649	147.13	436.063	79.2293	357.086	17.4157	-24.3995	33.4001	-281.439												43.53	1597.74	58.3	1510.71	60.99	-1122.11	49.2	-798.199	41.91	-724.764	41.51	-457.264	29.3	-353.072	33.4001	-281.439
					257.929	117.379	205.796	265.46	143.88	439.969	75.6506	335.653	16.7417	-46.309	34.5932	-296.014												58.59	1490.47	80.73	1417.63	68.65	-1184.46	58.19	-880.258	46.76	-779.666	46.44	-501.14	37.5	-404.726	34.5932	-296.014
					258.042	113.188	201.65	273.462	141.6	447.971	69.172	307.075	9.30263	-64.3129	44.1603	-317.352												68.16	1415.39	79.32	1346.43	81.15	-1266.12	67.83	-922.737	57.4	-833.496	54.9	-553.066	40.55	-423.912	44.1603	-317.352
					255.802	134.621	201.175	277.939	137.38	454.544	70.4254	288.595	8.30567	-84.1267	45.0314	-328.688												81.93	1312.55	100.46	1257.38	89.45	-1334.64	73.92	-1005.74	63.21	-871.359	60.79	-560.046	49.39	-478.786	45.0314	-328.688
					255.818	129.858	196.996	283.464	135.42	462.926	62.3368	260.779	1.18224	-104.988	52.0215	-348.406												92.8	1243.65	101.63	1171.02	102.92	-1407.58	89.35	-1058.28	74.82	-944.24	69.26	-647.795	53.09	-497.838	52.0215	-348.406
					253.546	168.533	196.36	289.465	131.85	465.498	58.4362	236.678	3.72281	-124.802	54.1806	-359.266												107.21	1145.9	128.24	1100.89	109.62	-1473.68	97.37	-1137.92	79.34	-985.458	73.86	-709.381	61.61	-553.383	54.1806	-359.266
					253.594	139.289	192.181	295.086	128.6	474.643	52.9245	211.911	-0.82261	-140.71	63.4257	-378.508												115.82	1079.68	136.5	1033.31	125.33	-1547.17	108.3	-1184.69	92.56	-1053.64	84.26	-746.549	65.62	-571.629	63.4257	-378.508
					251.258	152.149	191.32	301.182	125.35	480.74	55.7879	192.859	3.32796	-157.095	65.2628	-388.796												132.48	986.231	139.6	956.741	133.96	-1597.17	114.39	-1263.8	97.09	-1085.6	89.5	-801.427	73.5	-628.784	65.2628	-388.796
					251.048	152.625	187.334	310.041	127.25	486.265	50.9203	169.33	0.39253	-185.863	58.0799	-409.276												142.06	929.674	151.4	891.844	147.43	-1684.33	130.14	-1311.91	109.34	-1152.71	97.97	-834.167	77.19	-650.117	58.0799	-409.276
					248.776	163.675	186.441	308.422	118.21	488.551	50.8847	146.563	8.7311	-192.055	76.023	-417.278												159.05	839.307	165.77	814.603	157.02	-1719.84	136.23	-1388.61	115.8	-1189.91	103.54	-890.118	85.71	-702.576	76.023	-417.278
					248.437	167.105	182.391	319.948	116.57	490.266	36.3541	129.607	12.2387	-208.058	85.2682	-433.567												168.63	785.433	196.25	757.354	170.81	-1811.57	142.65	-1430.55	128.05	-1243.87	112.33	-923.529	90.69	-724.043	85.2682	-433.567
					246.069	168.724	181.723	323.663	112.67	485.217	33.4194	105.126	22.8313	-226.348	84.5283	-442.045												185.61	694.395	196.46	689.237	179.76	-1876.06	149.7	-1511.4	131.61	-1293.94	119.18	-976.931	99.21	-779.051	84.5283	-442.045
					245.794	173.296	177.608	331.379	109.42	482.645	32.7388	81.4062	22.1508	-240.922	94.4184	-458.049												196.48	643.07	212.12	625.949	193.22	-1936.13	175.77	-1552.81	144.83	-1354.62	129.26	-1012.35	101.29	-795.419	94.4184	-458.049
					243.33	187.395	176.747	334.809	106.17	476.739	29.8042	70.4514	31.1334	-256.449	96.2545	-464.907												213.79	561.96	215.54	592.179	202.82	-1992.17	178.64	-1612.86	149.67	-1386.17	134.5	-1066.83	109.49	-847.61	96.2545	-464.907
					243.216	185.775	172.504	342.525	104.21	465.879	23.3266	43.2074	30.775	-268.643	106.145	-479.005												223.04	510.501	232.17	523.257	216.6	-2058.27	186.34	-1667.42	161.92	-1441.61	144.26	-1091.12	114.15	-867.467	106.145	-479.005
					240.622	186.061	171.578	346.24	100.32	448.256	13.95	29.3949	38.4695	-289.123	106.693	-483.578												242.93	426.976	244.62	412.474	224.59	-2099.82	196.62	-1747.19	167.09	-1493.16	150.47	-1141.57	122.35	-917.511	106.693	-483.578
					240.348	191.396	167.689	353.956	98.36	435.396	21.0004	6.91381	39.7221	-303.698	114.972	-494.913												251.86	384.506	260.6	405.806	239.34	-2157.33	211.08	-1773.04	179.34	-1540.15	159.58	-1174.04	125.4	-936.965	114.972	-494.913
					237.851	205.589	166.86	355.004	92.85	411.391	22.2537	-6.13664	50.6377	-311.699	117.453	-498.438												270.78	312.117	270.79	343.189	248.29	-2209.48	223.94	-1844.23	185.16	-1564.19	164.83	-1224.89	134.24	-986.741	117.453	-498.438
					237.351	198.826	162.552	361.481	90.89	392.434	14.8091	-28.4272	48.6683	-330.656	125.088	-508.154												279.39	270.452	287.1	303.515	262.4	-2251.17	229.71	-1877.18	197.41	-1631.84	174.58	-1260.32	138.58	-1001.77	125.088	-508.154
					234.661	209.971	161.82	368.435	87.96	367.096	2.8555	-43.0018	56.6848	-343.42	127.569	-508.154												297.67	204.368	298.25	237.41	273.28	-2301.44	230.97	-1941.26	201.29	-1662.59	179.83	-1304.6	148.07	-1053.02	127.569	-508.154
					234.289	207.113	157.77	375.294	85.36	347.663	5.71888	-62.3393	60.5134	-353.042	135.204	-516.347												309.18	170.887	315.53	197.602	287.39	-2354.12	259.93	-1972.2	215.15	-1719.91	189.58	-1295.74	151.11	-1065.36	135.204	-516.347
					231.921	220.45	156.941	376.628	81.14	324.324	13.4133	-74.5324	66.275	-371.045	138.329	-515.966												327.45	115.537	324.75	162.624	295.06	-2388.29	248.63	-2037.49	223.86	-1747.31	194.83	-1378.8	158.99	-1110.17	138.329	-515.966
					231.55	221.021	152.73	383.677	79.18	303.177	6.63001	-95.8703	66.5606	-384.191	146.93	-522.538												337.68	94.1316	341.7	117.986	309.48	-2442.72	265.35	-2067.63	231.28	-1805.16	203.62	-1406.57	163.33	-1109.25	146.93	-522.538
					228.602	224.736	151.997	389.392	75.61	281.457	5.96999	-104.729	73.6111	-399.813	147.479	-519.014												357.24	45.8924	353.18	68.7862	318.76	-2496.48	281.1	-2125.94	236.77	-1821.56	209.5	-1456.89	170.56	-1124.73	147.479	-519.014
					228.006	229.023	147.818	391.107	73	262.31	-2.74303	-124.257	76.4737	-410.006	155.148	-524.539												368.75	-6.65005	368.52	31.5273	333.51	-2527.03	296.86	-2152.59	249.67	-1826.39	218.29	-1464.94	174.89	-1097.54	155.148	-524.539
					225.541	235.31	147.054	397.013	70.08	238.781	0.46195	-135.307	84.4903	-421.818	--	--												387.67	-11.4656	379.35	6.98566	340.53	-2568.7	301.01	-2193.57	250.65	-1777.85	224.51	-1444.22	182.77	-1084.95	--	--
					225.073	236.929	142.778	405.777	66.5	221.444	0.76793	-154.55	84.4538	-434.392	--	--																										--	--
					221.996	245.217	141.981	405.586	62.61	201.059	8.48292	-164.933	92.7924	-443.347	--	--																										--	--
					221.303	245.693	137.964	412.159	60.01	183.626	10.3989	-183.318	94.367	-452.968	--	--																										--	--
					218.773	254.076	137.135	409.968	56.11	166.004	17.4699	-191.891	101.739	-464.399	--	--																										--	--
					218.338	253.314	132.956	424.067	53.83	149.238	18.7419	-210.371	104.279	-472.781	--	--																										--	--
					215.615	261.03	132.094	424.829	48.97	130.567	25.4908	-219.516	111.652	-487.546	--	--																										--	--
					214.246	261.316	127.98	428.163	47.65	114.564	26.1188	-237.901	111.937	-487.642	--	--																										--	--
					211.845	268.841	127.215	432.926	42.79	95.7024	33.8338	-247.713	119.954	-493.167	--	--																										--	--
					211.378	269.032	123.101	440.737	41.47	78.2701	34.7838	-263.906	121.527	-499.835	--	--																										--	--
					207.882	278.367	122.207	443.881	37.26	61.9808	39.9218	-274.956	128.9	-503.074	--	--																										--	--
					208.509	275.986	118.189	449.977	35.3	47.2157	41.5168	-288.864	130.797	-510.218	--	--																										--	--
					204.112	284.368	117.199	451.12	30.11	30.2596	48.2647	-296.104	137.846	-515.838	--	--																										--	--
					204.643	285.035	113.149	459.884	27.83	17.2092	49.8597	-311.059	139.099	-515.076	--	--																										--	--
					202.274	294.656	112.191	458.17	24.26	1.11044	54.9977	-318.013	146.793	-518.22	--	--																										--	--
					201.581	290.656	108.141	469.886	22.62	-11.8447	57.8807	-334.207	153.199	-518.791	--	--																										--	--
					196.926	300.467	107.248	469.601	19.05	-27.9435	63.9847	-342.018	156.705	-518.505	--	--																										--	--
					196.555	289.798	103.198	472.554	15.8	-40.4224	64.6127	-357.641	148.422	-520.887	--	--																										--	--
					194.251	306.088	102.337	468.553	12.23	-57.5689	72.0056	-362.975	--	--	--	--																										--	--
					193.526	307.04	98.3188	470.458	9.94	-70.1431	71.0236	-378.979	--	--	--	--																										--	--
					191.222	314.566	98.0696	462.075	6.37	-82.7172	79.7046	-386.028	--	--	--	--																										--	--
					188.789	307.231	93.2141	462.456	4.41	-95.4819	80.6546	-399.745	--	--	--	--																										--	--
					186.775	321.138	92.3529	446.262	-0.45114	-108.818	88.0476	-405.556	--	--	--	--																										--	--
					185.889	320.757	88.3351	441.309	2.1	-121.773	88.6755	-419.654	--	--	--	--																										--	--
					182.941	326.949	87.5061	424.638	-1.47	-135.109	94.1355	-426.513	--	--	--	--																										--	--
					182.151	328.569	83.4882	411.874	2.04	-145.207	95.0855	-438.896	--	--	--	--																										--	--
					179.332	333.713	82.5304	389.678	1.69	-158.924	102.156	-441.754	--	--	--	--																										--	--
					178.51	338.19	78.4802	372.817	4.88	-168.641	102.14	-454.138	--	--	--	--																										--	--
					175.401	343.143	77.7157	351.384	7.11	-181.786	109.533	-457.567	--	--	--	--																										--	--
					174.675	343.143	73.5368	337.667	13.52	-191.884	111.127	-468.141	--	--	--	--																										--	--
					171.92	348.668	72.6111	316.233	14.78	-204.267	117.553	-468.807	--	--	--	--																										--	--
					171.292	349.145	68.3999	295.467	20.23	-213.793	117.86	-479	--	--	--	--																										--	--
					168.215	355.241	67.5387	280.702	20.85	-227.891	125.252	-480.048	--	--	--	--																										--	--
					167.393	355.622	63.4243	264.984	26.61	-235.798	126.525	-488.621	--	--	--	--																										--	--
					164.412	356.003	62.5953	247.075	28.84	-247.324	132.951	-489.383	--	--	--	--																										--	--
					163.751	360.957	58.5129	230.119	33	-256.374	134.224	-497.004	--	--	--	--																										--	--
					160.771	368.768	57.6195	214.115	33.29	-267.709	140.972	-495.67	--	--	--	--																										--	--
					160.046	368.768	54.1814	200.208	38.1	-275.616	142.567	-502.624	--	--	--	--																										--	--
					157.13	375.246	52.7082	184.299	49.02	-285.904	148.349	-499.766	--	--	--	--																										--	--
					156.34	374.293	48.5615	173.535	44.8	-295.43	149.621	-506.149	--	--	--	--																										--	--
					153.328	380.866	47.6036	156.484	45.74	-306.48	156.692	-502.053	--	--	--	--																										--	--
					152.506	381.819	43.5857	142.576	53.12	-312.957	157.964	-507.482	--	--	--	--																										--	--
					149.622	386.391	42.6602	128.763	52.77	-324.388	156.377	-505.006	--	--	--	--																										--	--
					148.864	386.105	38.6745	118.285	57.9	-331.342	--	--	--	--	--	--																										--	--
					145.723	395.25	37.7166	100.662	58.83	-341.154	--	--	--	--	--	--																										--	--
					145.191	398.584	33.5376	90.6599	63.96	-348.774	--	--	--	--	--	--																										--	--
					142.178	402.395	32.7086	76.8474	66.19	-359.92	--	--	--	--	--	--																										--	--
					141.55	400.013	28.884	58.8435	71.31	-367.064	--	--	--	--	--	--																										--	--
					138.505	402.49	27.733	45.793	72.25	-375.637	--	--	--	--	--	--																										--	--
					137.747	406.205	23.7472	35.2193	77.7	-383.734	--	--	--	--	--	--																										--	--
					134.767	410.492	22.725	21.502	76.7	-390.212	--	--	--	--	--	--																										--	--
					133.977	399.156	18.8681	10.7378	83.12	-397.356	--	--	--	--	--	--																										--	--
					131.029	421.256	17.8136	-1.74113	85.02	-407.263	--	--	--	--	--	--																										--	--
					130.4	416.302	13.828	-13.0769	90.15	-413.55	--	--	--	--	--	--																										--	--
					127.324	396.965	12.838	-24.7937	90.76	-421.552	--	--	--	--	--	--																										--	--
					126.727	426.209	8.75561	-34.6054	96.21	-428.029	--	--	--	--	--	--																										--	--
					123.553	427.543	7.86223	-43.4644	97.47	-435.46	--	--	--	--	--	--																										--	--
					123.021	426.781	3.84435	-55.1813	102.27	-439.937	--	--	--	--	--	--																										--	--
					119.944	435.926	2.75767	-68.6127	103.53	-445.938	--	--	--	--	--	--																										--	--
					119.122	434.783	0.09259	-76.5192	108.33	-450.796	--	--	--	--	--	--																										--	--
					116.174	439.736	1.35741	-88.0455	109.92	-458.798	--	--	--	--	--	--																										--	--
					115.32	439.546	0.01626	-97.0951	115.04	-463.37	--	--	--	--	--	--																										--	--
					112.63	445.071	1.3812	-110.05	116.62	-466.99	--	--	--	--	--	--																										--	--
					111.711	442.022	0.49135	-116.814	121.11	-469.562	--	--	--	--	--	--																										--	--
					108.795	442.785	3.62799	-123.958	122.36	-477.087	--	--	--	--	--	--																										--	--
					108.005	438.117	5.47603	-129.864	127.81	-476.23	--	--	--	--	--	--																										--	--
					104.864	437.45	10.2554	-145.01	129.07	-478.897	--	--	--	--	--	--																										--	--
					104.267	429.829	12.1357	-151.011	134.2	-480.136	--	--	--	--	--	--																										--	--
					101.352	424.114	16.2387	-164.157	135.78	-485.47	--	--	--	--	--	--																										--	--
					100.691	417.446	17.6358	-169.682	139.94	-482.327	--	--	--	--	--	--																										--	--
					97.6138	412.873	21.4489	-180.065	143.78	-485.756	--	--	--	--	--	--																										--	--
					97.0171	397.917	22.6849	-175.874	146	-486.327	--	--	--	--	--	--																										--	--
					93.7149	388.487	26.3046	-198.069	148.87	-487.28	--	--	--	--	--	--																										--	--
					93.0538	372.674	27.573	-205.118	154	-486.804	--	--	--	--	--	--																										--	--
					90.2346	355.908	31.3216	-215.502	153.97	-490.805	--	--	--	--	--	--																										--	--
					89.477	339.619	32.6543	-220.645	--	--	--	--	--	--	--	--																										--	--
					86.4323	330.283	35.5654	-231.886	--	--	--	--	--	--	--	--																										--	--
					85.7713	309.707	37.3169	-238.935	--	--	--	--	--	--	--	--																										--	--
					82.8233	300.658	41.0011	-248.842	--	--	--	--	--	--	--	--																										--	--
					82.0979	282.178	42.1083	-251.89	--	--	--	--	--	--	--	--																										--	--
					79.1498	270.461	45.8569	-260.082	--	--	--	--	--	--	--	--																										--	--
					78.4245	255.029	47.0285	-265.417	--	--	--	--	--	--	--	--																										--	--
					75.2831	245.122	50.745	-276.276	--	--	--	--	--	--	--	--																										--	--
					74.59	228.928	52.0455	-280.658	--	--	--	--	--	--	--	--																										--	--
					71.5131	217.973	55.794	-288.946	--	--	--	--	--	--	--	--																										--	--
					70.6588	205.875	57.4167	-295.328	--	--	--	--	--	--	--	--																										--	--
					67.6463	196.73	61.1653	-304.282	--	--	--	--	--	--	--	--																										--	--
					66.9209	183.013	62.4658	-310.093	--	--	--	--	--	--	--	--																										--	--
					63.844	173.487	66.2144	-319.619	--	--	--	--	--	--	--	--																										--	--
					63.2797	161.58	67.4183	-323.334	--	--	--	--	--	--	--	--																										--	--
					60.1384	153.864	71.1347	-333.336	--	--	--	--	--	--	--	--																										--	--
					59.574	119.094	72.242	-338.194	--	--	--	--	--	--	--	--																										--	--
					56.5294	131.382	76.0549	-346.006	--	--	--	--	--	--	--	--																										--	--
					55.6107	118.808	77.3232	-350.483	--	--	--	--	--	--	--	--																										--	--
					52.7593	111.854	81.0719	-358.675	--	--	--	--	--	--	--	--																										--	--
					52.0661	99.185	82.2113	-364.105	--	--	--	--	--	--	--	--																										--	--
					49.1181	91.088	85.8311	-372.011	--	--	--	--	--	--	--	--																										--	--
					48.2638	79.2759	87.0671	-375.726	--	--	--	--	--	--	--	--																										--	--
					45.2836	71.6552	90.8158	-383.442	--	--	--	--	--	--	--	--																										--	--
					44.5259	62.5104	92.1163	-387.729	--	--	--	--	--	--	--	--																										--	--
					41.4812	53.4608	95.8327	-395.349	--	--	--	--	--	--	--	--																										--	--
					40.8525	42.0297	97.0366	-399.35	--	--	--	--	--	--	--	--																										--	--
					37.9045	34.2185	100.753	-404.78	--	--	--	--	--	--	--	--																										--	--
					37.179	19.1676	102.15	-407.828	--	--	--	--	--	--	--	--																										--	--
					34.07	16.5004	105.738	-414.782	--	--	--	--	--	--	--	--																										--	--
					33.4412	3.73568	107.167	-419.831	--	--	--	--	--	--	--	--																										--	--
					30.2998	-1.21777	110.722	-423.451	--	--	--	--	--	--	--	--																										--	--
					29.6389	-12.1725	112.216	-427.737	--	--	--	--	--	--	--	--																										--	--
					26.4654	-18.4596	116.094	-431.643	--	--	--	--	--	--	--	--																										--	--
					25.9977	-29.7954	117.297	-436.977	--	--	--	--	--	--	--	--																										--	--
					22.8886	-34.8441	120.885	-442.026	--	--	--	--	--	--	--	--																										--	--
					22.0665	-54.9437	122.153	-443.741	--	--	--	--	--	--	--	--																										--	--
					18.9897	-52.0859	125.676	-448.313	--	--	--	--	--	--	--	--																										--	--
					18.2642	-59.7066	127.009	-451.361	--	--	--	--	--	--	--	--																										--	--
					15.2195	-64.279	130.758	-456.886	--	--	--	--	--	--	--	--																										--	--
					14.3653	-74.6622	132.348	-456.124	--	--	--	--	--	--	--	--																										--	--
					11.4173	-79.7109	136.322	-459.458	--	--	--	--	--	--	--	--																										--	--
					10.7885	-90.4752	138.17	-462.602	--	--	--	--	--	--	--	--																										--	--
					7.58277	-91.8088	141.21	-466.317	--	--	--	--	--	--	--	--																										--	--
					6.8574	-106.383	141.126	-466.031	--	--	--	--	--	--	--	--																										--	--
					3.74834	-107.812	145.551	-467.555	--	--	--	--	--	--	--	--																										--	--
					3.15167	-119.91	148.526	-466.031	--	--	--	--	--	--	--	--																										--	--
					0.65461	-122.768	151.631	-470.413	--	--	--	--	--	--	--	--																										--	--
					1.57204	-132.579	150.966	-473.176	--	--	--	--	--	--	--	--																										--	--
					0.52448	-135.628	157.324	-469.651	--	--	--	--	--	--	--	--																										--	--
					1.50631	-139.819	157.755	-469.079	--	--	--	--	--	--	--	--																										--	--
					0.61985	-146.964	160.537	-472.985	--	--	--	--	--	--	--	--																										--	--
					1.95588	-158.014	152.814	-466.126	--	--	--	--	--	--	--	--																										--	--
					1.74592	-143.82	--	--	--	--	--	--	--	--	--	--																										--	--
					5.53005	-170.111	--	--	--	--	--	--	--	--	--	--																										--	--
					7.05949	-173.731	--	--	--	--	--	--	--	--	--	--																										--	--
					10.5216	-169.254	--	--	--	--	--	--	--	--	--	--																										--	--
					11.7933	-184.781	--	--	--	--	--	--	--	--	--	--																										--	--
					15.0299	-194.117	--	--	--	--	--	--	--	--	--	--																										--	--
					15.8506	-197.165	--	--	--	--	--	--	--	--	--	--																										--	--
					18.8296	-197.451	--	--	--	--	--	--	--	--	--	--																										--	--
					19.6181	-208.977	--	--	--	--	--	--	--	--	--	--																										--	--
					22.5647	-217.169	--	--	--	--	--	--	--	--	--	--																										--	--
					23.3533	-216.407	--	--	--	--	--	--	--	--	--	--																										--	--
					26.1389	-229.934	--	--	--	--	--	--	--	--	--	--																										--	--
					26.8952	-230.22	--	--	--	--	--	--	--	--	--	--																										--	--
					29.7776	-235.84	--	--	--	--	--	--	--	--	--	--																										--	--
					30.1795	-241.936	--	--	--	--	--	--	--	--	--	--																										--	--
					33.5127	-249.176	--	--	--	--	--	--	--	--	--	--																										--	--
					34.1725	-251.367	--	--	--	--	--	--	--	--	--	--																										--	--
					36.9903	-261.274	--	--	--	--	--	--	--	--	--	--																										--	--
					37.7467	-262.226	--	--	--	--	--	--	--	--	--	--																										--	--
					40.6611	-271.085	--	--	--	--	--	--	--	--	--	--																										--	--
					41.2886	-270.133	--	--	--	--	--	--	--	--	--	--																										--	--
					44.1065	-280.611	--	--	--	--	--	--	--	--	--	--																										--	--
					44.7339	-281.469	--	--	--	--	--	--	--	--	--	--																										--	--
					47.8738	-282.421	--	--	--	--	--	--	--	--	--	--																										--	--
					48.5658	-291.566	--	--	--	--	--	--	--	--	--	--																										--	--
					51.5447	-299.663	--	--	--	--	--	--	--	--	--	--																										--	--
					52.4298	-298.996	--	--	--	--	--	--	--	--	--	--																										--	--
					55.441	-305.855	--	--	--	--	--	--	--	--	--	--																										--	--
					56.2939	-307.379	--	--	--	--	--	--	--	--	--	--																										--	--
					59.2728	-315.381	--	--	--	--	--	--	--	--	--	--																										--	--
					59.997	-316.238	--	--	--	--	--	--	--	--	--	--																										--	--
					62.9436	-324.144	--	--	--	--	--	--	--	--	--	--																										--	--
					63.7321	-325.097	--	--	--	--	--	--	--	--	--	--																										--	--
					66.7433	-332.241	--	--	--	--	--	--	--	--	--	--																										--	--
					67.3708	-335.385	--	--	--	--	--	--	--	--	--	--																										--	--
					70.4785	-343.577	--	--	--	--	--	--	--	--	--	--																										--	--
					70.7195	-337.481	--	--	--	--	--	--	--	--	--	--																										--	--
					73.8916	-355.103	--	--	--	--	--	--	--	--	--	--																										--	--
					74.6158	-347.673	--	--	--	--	--	--	--	--	--	--																										--	--
					77.6269	-365.487	--	--	--	--	--	--	--	--	--	--																										--	--
					78.512	-359.295	--	--	--	--	--	--	--	--	--	--																										--	--
					81.3299	-368.154	--	--	--	--	--	--	--	--	--	--																										--	--
					81.8285	-365.868	--	--	--	--	--	--	--	--	--	--																										--	--
					84.8396	-384.443	--	--	--	--	--	--	--	--	--	--																										--	--
					85.6282	-368.821	--	--	--	--	--	--	--	--	--	--																										--	--
					88.6715	-389.396	--	--	--	--	--	--	--	--	--	--																										--	--
					89.2668	-387.015	--	--	--	--	--	--	--	--	--	--																										--	--
					92.2135	-391.587	--	--	--	--	--	--	--	--	--	--																										--	--
					92.9698	-393.016	--	--	--	--	--	--	--	--	--	--																										--	--
					96.0776	-397.779	--	--	--	--	--	--	--	--	--	--																										--	--
					96.6085	-381.585	--	--	--	--	--	--	--	--	--	--																										--	--
					99.6518	-404.161	--	--	--	--	--	--	--	--	--	--																										--	--
					100.344	-394.636	--	--	--	--	--	--	--	--	--	--																										--	--
					103.484	-406.733	--	--	--	--	--	--	--	--	--	--																										--	--
					104.079	-405.495	--	--	--	--	--	--	--	--	--	--																										--	--
					107.09	-416.355	--	--	--	--	--	--	--	--	--	--																										--	--
					107.879	-414.449	--	--	--	--	--	--	--	--	--	--																										--	--
					110.89	-420.641	--	--	--	--	--	--	--	--	--	--																										--	--
					111.549	-421.498	--	--	--	--	--	--	--	--	--	--																										--	--
					114.528	-425.69	--	--	--	--	--	--	--	--	--	--																										--	--
					115.252	-426.928	--	--	--	--	--	--	--	--	--	--																										--	--
					118.521	-431.024	--	--	--	--	--	--	--	--	--	--																										--	--
					119.02	-429.976	--	--	--	--	--	--	--	--	--	--																										--	--
					121.87	-433.977	--	--	--	--	--	--	--	--	--	--																										--	--
					122.82	-432.929	--	--	--	--	--	--	--	--	--	--																										--	--
					125.766	-435.501	--	--	--	--	--	--	--	--	--	--																										--	--
					126.49	-426.357	--	--	--	--	--	--	--	--	--	--																										--	--
					129.501	-437.311	--	--	--	--	--	--	--	--	--	--																										--	--
					130.29	-436.454	--	--	--	--	--	--	--	--	--	--																										--	--
					133.559	-437.883	--	--	--	--	--	--	--	--	--	--																										--	--
					134.218	-436.264	--	--	--	--	--	--	--	--	--	--																										--	--
					137.036	-439.502	--	--	--	--	--	--	--	--	--	--																										--	--
					137.857	-436.645	--	--	--	--	--	--	--	--	--	--																										--	--
					140.997	-439.788	--	--	--	--	--	--	--	--	--	--																										--	--
					141.625	-438.836	--	--	--	--	--	--	--	--	--	--																										--	--
					144.636	-441.312	--	--	--	--	--	--	--	--	--	--																										--	--
					145.295	-436.93	--	--	--	--	--	--	--	--	--	--																										--	--
					148.854	-439.502	--	--	--	--	--	--	--	--	--	--																										--	--
					149.622	-441.026	--	--	--	--	--	--	--	--	--	--																										--	--
					--	--	--	--	--	--	--	--	--	--	--	--																										--	--
					--	--	--	--	--	--	--	--	--	--	--	--																										--	--
					--	--	--	--	--	--	--	--	--	--	--	--																										--	--
					--	--	--	--	--	--	--	--	--	--	--	--																										--	--
					--	--	--	--	--	--	--	--	--	--	--	--																										--	--
					--	--	--	--	--	--	--	--	--	--	--	--																										--	--
					--	--	--	--	--	--	--	--	--	--	--	--																										--	--
					--	--	--	--	--	--	--	--	--	--	--	--																										--	--
					--	--	--	--	--	--	--	--	--	--	--	--																										--	--
					--	--	--	--	--	--	--	--	--	--	--	--																										--	--
					--	--	--	--	--	--	--	--	--	--	--	--																										--	--
					--	--	--	--	--	--	--	--	--	--	--	--																										--	--
					--	--	--	--	--	--	--	--	--	--	--	--																										--	--
					--	--	--	--	--	--	--	--	--	--	--	--																										--	--
					--	--	--	--	--	--	--	--	--	--	--	--																										--	--
					--	--	--	--	--	--	--	--	--	--	--	--																										--	--
					--	--	--	--	--	--	--	--	--	--	--	--																										--	--
					--	--	--	--	--	--	--	--	--	--	--	--																										--	--
					--	--	--	--	--	--	--	--	--	--	--	--																										--	--
					--	--	--	--	--	--	--	--	--	--	--	--																										--	--
					--	--	--	--	--	--	--	--	--	--	--	--																										--	--
					--	--	--	--	--	--	--	--	--	--	--	--																										--	--
					--	--	--	--	--	--	--	--	--	--	--	--																										--	--
					--	--	--	--	--	--	--	--	--	--	--	--																										--	--
					--	--	--	--	--	--	--	--	--	--	--	--																										--	--
					--	--	--	--	--	--	--	--	--	--	--	--																										--	--
					--	--	--	--	--	--	--	--	--	--	--	--																										--	--
					--	--	--	--	--	--	--	--	--	--	--	--																										--	--
					--	--	--	--	--	--	--	--	--	--	--	--																										--	--
					--	--	--	--	--	--	--	--	--	--	--	--																										--	--
					--	--	--	--	--	--	--	--	--	--	--	--																										--	--
					--	--	--	--	--	--	--	--	--	--	--	--																										--	--
					--	--	--	--	--	--	--	--	--	--	--	--																										--	--
					--	--	--	--	--	--	--	--	--	--	--	--																										--	--
					--	--	--	--	--	--	--	--	--	--	--	--																										--	--
					--	--	--	--	--	--	--	--	--	--	--	--																										--	--
					--	--	--	--	--	--	--	--	--	--	--	--																										--	--
					--	--	--	--	--	--	--	--	--	--	--	--																										--	--
					--	--	--	--	--	--	--	--	--	--	--	--																										--	--
					--	--	--	--	--	--	--	--	--	--	--	--																										--	--
					--	--	--	--	--	--	--	--	--	--	--	--																										--	--
					--	--	--	--	--	--	--	--	--	--	--	--																										--	--
					--	--	--	--	--	--	--	--	--	--	--	--																										--	--
					--	--	--	--	--	--	--	--	--	--	--	--																										--	--
					--	--	--	--	--	--	--	--	--	--	--	--																										--	--
					--	--	--	--	--	--	--	--	--	--	--	--																										--	--
					--	--	--	--	--	--	--	--	--	--	--	--																										--	--
					--	--	--	--	--	--	--	--	--	--	--	--																										--	--
					--	--	--	--	--	--	--	--	--	--	--	--																										--	--
					--	--	--	--	--	--	--	--	--	--	--	--																										--	--
					--	--	--	--	--	--	--	--	--	--	--	--																										--	--
					--	--	--	--	--	--	--	--	--	--	--	--																										--	--
					--	--	--	--	--	--	--	--	--	--	--	--																										--	--
					--	--	--	--	--	--	--	--	--	--	--	--																										--	--
					--	--	--	--	--	--	--	--	--	--	--	--																										--	--
					--	--	--	--	--	--	--	--	--	--	--	--																										--	--
					--	--	--	--	--	--	--	--	--	--	--	--																										--	--
					--	--	--	--	--	--	--	--	--	--	--	--																										--	--
					--	--	--	--	--	--	--	--	--	--	--	--																										--	--
					--	--	--	--	--	--	--	--	--	--	--	--																										--	--
					--	--	--	--	--	--	--	--	--	--	--	--																										--	--
					--	--	--	--	--	--	--	--	--	--	--	--																										--	--
					--	--	--	--	--	--	--	--	--	--	--	--																										--	--
					--	--	--	--	--	--	--	--	--	--	--	--																										--	--
					--	--	--	--	--	--	--	--	--	--	--	--																										--	--
					--	--	--	--	--	--	--	--	--	--	--	--																										--	--
					--	--	--	--	--	--	--	--	--	--	--	--																										--	--
					--	--	--	--	--	--	--	--	--	--	--	--																										--	--
					--	--	--	--	--	--	--	--	--	--	--	--																										--	--
					--	--	--	--	--	--	--	--	--	--	--	--																										--	--
					--	--	--	--	--	--	--	--	--	--	--	--																										--	--
					--	--	--	--	--	--	--	--	--	--	--	--																										--	--
					--	--	--	--	--	--	--	--	--	--	--	--																										--	--
					--	--	--	--	--	--	--	--	--	--	--	--																										--	--
					--	--	--	--	--	--	--	--	--	--	--	--																										--	--
					--	--	--	--	--	--	--	--	--	--	--	--																										--	--
					--	--	--	--	--	--	--	--	--	--	--	--																										--	--
					--	--	--	--	--	--	--	--	--	--	--	--																										--	--
					--	--	--	--	--	--	--	--	--	--	--	--																										--	--
					--	--	--	--	--	--	--	--	--	--	--	--																										--	--
					--	--	--	--	--	--	--	--	--	--	--	--																										--	--
					--	--	--	--	--	--	--	--	--	--	--	--																										--	--
					--	--	--	--	--	--	--	--	--	--	--	--																										--	--
					--	--	--	--	--	--	--	--	--	--	--	--																										--	--
					--	--	--	--	--	--	--	--	--	--	--	--																										--	--
					--	--	--	--	--	--	--	--	--	--	--	--																										--	--
					--	--	--	--	--	--	--	--	--	--	--	--																										--	--
					--	--	--	--	--	--	--	--	--	--	--	--																										--	--
					--	--	--	--	--	--	--	--	--	--	--	--																										--	--
					--	--	--	--	--	--	--	--	--	--	--	--																										--	--
					--	--	--	--	--	--	--	--	--	--	--	--																										--	--
					--	--	--	--	--	--	--	--	--	--	--	--																										--	--
					--	--	--	--	--	--	--	--	--	--	--	--																										--	--
					--	--	--	--	--	--	--	--	--	--	--	--																										--	--
					--	--	--	--	--	--	--	--	--	--	--	--																										--	--
					--	--	--	--	--	--	--	--	--	--	--	--																										--	--
					--	--	--	--	--	--	--	--	--	--	--	--																										--	--
					--	--	--	--	--	--	--	--	--	--	--	--																										--	--
					--	--	--	--	--	--	--	--	--	--	--	--																										--	--
					--	--	--	--	--	--	--	--	--	--	--	--																										--	--
					--	--	--	--	--	--	--	--	--	--	--	--																										--	--
					--	--	--	--	--	--	--	--	--	--	--	--																										--	--
					--	--	--	--	--	--	--	--	--	--	--	--																										--	--
					--	--	--	--	--	--	--	--	--	--	--	--																										--	--
					--	--	--	--	--	--	--	--	--	--	--	--																										--	--
					--	--	--	--	--	--	--	--	--	--	--	--																										--	--
					--	--	--	--	--	--	--	--	--	--	--	--																										--	--
					--	--	--	--	--	--	--	--	--	--	--	--																										--	--
					--	--	--	--	--	--	--	--	--	--	--	--																										--	--
					--	--	--	--	--	--	--	--	--	--	--	--																										--	--
					--	--	--	--	--	--	--	--	--	--	--	--																										--	--
					--	--	--	--	--	--	--	--	--	--	--	--																										--	--
					--	--	--	--	--	--	--	--	--	--	--	--																										--	--
					--	--	--	--	--	--	--	--	--	--	--	--																										--	--
					--	--	--	--	--	--	--	--	--	--	--	--																										--	--
					--	--	--	--	--	--	--	--	--	--	--	--																										--	--
					--	--	--	--	--	--	--	--	--	--	--	--																										--	--
					--	--	--	--	--	--	--	--	--	--	--	--																										--	--
					--	--	--	--	--	--	--	--	--	--	--	--																										--	--
					--	--	--	--	--	--	--	--	--	--	--	--																										--	--
					--	--	--	--	--	--	--	--	--	--	--	--																										--	--
					--	--	--	--	--	--	--	--	--	--	--	--																										--	--
					--	--	--	--	--	--	--	--	--	--	--	--																										--	--
					--	--	--	--	--	--	--	--	--	--	--	--																										--	--
					--	--	--	--	--	--	--	--	--	--	--	--																										--	--
					--	--	--	--	--	--	--	--	--	--	--	--																										--	--
					--	--	--	--	--	--	--	--	--	--	--	--																										--	--
					--	--	--	--	--	--	--	--	--	--	--	--																										--	--
					--	--	--	--	--	--	--	--	--	--	--	--																										--	--
					--	--	--	--	--	--	--	--	--	--	--	--																										--	--
					--	--	--	--	--	--	--	--	--	--	--	--																										--	--
					--	--	--	--	--	--	--	--	--	--	--	--																										--	--
					--	--	--	--	--	--	--	--	--	--	--	--																										--	--
					--	--	--	--	--	--	--	--	--	--	--	--																										--	--
					--	--	--	--	--	--	--	--	--	--	--	--																										--	--
					--	--	--	--	--	--	--	--	--	--	--	--																										--	--
					--	--	--	--	--	--	--	--	--	--	--	--																										--	--
					--	--	--	--	--	--	--	--	--	--	--	--																										--	--
					--	--	--	--	--	--	--	--	--	--	--	--																										--	--
					--	--	--	--	--	--	--	--	--	--	--	--																										--	--
					--	--	--	--	--	--	--	--	--	--	--	--																										--	--
					--	--	--	--	--	--	--	--	--	--	--	--																										--	--
					--	--	--	--	--	--	--	--	--	--	--	--																										--	--
					--	--	--	--	--	--	--	--	--	--	--	--																										--	--
					--	--	--	--	--	--	--	--	--	--	--	--																										--	--
					--	--	--	--	--	--	--	--	--	--	--	--																										--	--
					--	--	--	--	--	--	--	--	--	--	--	--																										--	--
					--	--	--	--	--	--	--	--	--	--	--	--																										--	--
					--	--	--	--	--	--	--	--	--	--	--	--																										--	--
					--	--	--	--	--	--	--	--	--	--	--	--																										--	--
					--	--	--	--	--	--	--	--	--	--	--	--																										--	--
					--	--	--	--	--	--	--	--	--	--	--	--																										--	--
					--	--	--	--	--	--	--	--	--	--	--	--																										--	--
					--	--	--	--	--	--	--	--	--	--	--	--																										--	--
					--	--	--	--	--	--	--	--	--	--	--	--																										--	--
					--	--	--	--	--	--	--	--	--	--	--	--																										--	--
					--	--	--	--	--	--	--	--	--	--	--	--																										--	--
					--	--	--	--	--	--	--	--	--	--	--	--																										--	--
					--	--	--	--	--	--	--	--	--	--	--	--																										--	--
					--	--	--	--	--	--	--	--	--	--	--	--																										--	--
					--	--	--	--	--	--	--	--	--	--	--	--																										--	--
					--	--	--	--	--	--	--	--	--	--	--	--																										--	--
					--	--	--	--	--	--	--	--	--	--	--	--																										--	--
					--	--	--	--	--	--	--	--	--	--	--	--																										--	--
					--	--	--	--	--	--	--	--	--	--	--	--																										--	--
					--	--	--	--	--	--	--	--	--	--	--	--																										--	--

## Sheet: Figure4c
Figure4c
θ	X
°	mm
19.5829	76.7
21.2739	66
22.8891	56.3
24.5419	46.8
26.0744	38.3
27.7074	29.5
29.3021	21.1
30.981	12.4
32.5008	4.6
34.2406	-4.3
35.7996	-12.3
37.4404	-20.8
39.0926	-29.5
40.7256	-38.3
42.3822	-47.5

## Sheet: Figure S3
Figure S3a					Figure S3b					Figure S3c
Rotating angle	Torque	Torque	Torque		Included angle	Torque	Torque	Torque		Blade number	Torque	Torque	Torque
°	mN·mm	mN·mm	mN·mm		°	mN·mm	mN·mm	mN·mm			mN·mm	mN·mm	mN·mm
tilt angle	5	20	40		blade number	4	7	9		included angle	60	120	180
0	0.2563	0.2665	0.30881		30	0.2938	0.416	0.48		3	0.4778	0.5638	0.571667
15	1.09	1.03	1.04		45	0.41485	0.714	0.737		4	0.5516	0.6664	0.77
30	1.4	1.34	1.31		60	0.54065	0.92	1		5	0.57435	0.9188	1.02799
45	1.35	1.33	1.26		90	0.5516	1.2	1.3		6	0.7643	1.178	1.22333
60	1	1.03	1.02		120	0.6664	1.4	1.52		7	0.92	1.4	1.49
75	0.57059	0.6187	0.63329		150	0.711	1.431	1.62		8	0.94	1.5	1.56
90	0.2563	0.2665	0.30881		180	0.77	1.49	1.64		9	1	1.52	1.64

## Sheet: Figure S4
Figure S4a									Figure S4b									Figure S4c
Rotation rate	Air resistant moment								Rotation rate	Friction moment								Rotation rate	Resistant moment
r/min	N·m								r/min	N·m								r/min	N·m
blades	3	4	5	6	7	8	9		blades	3	4	5	6	7	8	9		blades	3	4	5	6	7	8	9
100	1.95523e-09	1.95523e-09	2.39029e-09	2.5437e-09	2.66702e-09	2.71872e-09	2.8088e-09		100	3.45436e-09	3.94784e-09	4.44132e-09	4.9348e-09	5.42828e-09	5.92176e-09	6.41524e-09		100	5.40959e-09	5.90307e-09	6.83161e-09	7.4785e-09	8.0953e-09	8.64048e-09	9.22404e-09
200	5.98923e-09	5.98923e-09	6.42518e-09	7.07416e-09	7.77795e-09	8.44591e-09	9.10091e-09		200	1.38174e-08	1.57914e-08	1.77653e-08	1.97392e-08	2.17131e-08	2.36871e-08	2.5661e-08		200	1.98067e-08	2.17806e-08	2.41905e-08	2.68134e-08	2.94911e-08	3.2133e-08	3.47619e-08
300	1.04414e-08	1.04414e-08	1.10788e-08	1.20696e-08	1.31359e-08	1.41265e-08	1.50868e-08		300	3.10893e-08	3.55306e-08	3.99719e-08	4.44132e-08	4.88545e-08	5.32959e-08	5.77372e-08		300	4.15307e-08	4.5972e-08	5.10507e-08	5.64828e-08	6.19904e-08	6.74224e-08	7.2824e-08
400	1.53118e-08	1.53118e-08	1.62262e-08	1.74259e-08	1.86747e-08	1.97467e-08	2.08196e-08		400	5.52698e-08	6.31655e-08	7.10612e-08	7.89568e-08	8.68525e-08	9.47482e-08	1.02644e-07		400	7.05816e-08	7.84773e-08	8.72874e-08	9.63827e-08	1.05527e-07	1.14495e-07	1.23463e-07
500	2.06172e-08	2.06172e-08	2.17422e-08	2.30388e-08	2.4328e-08	2.52925e-08	2.63522e-08		500	8.6359e-08	9.8696e-08	1.11033e-07	1.2337e-07	1.35707e-07	1.48044e-07	1.60381e-07		500	1.06976e-07	1.19313e-07	1.32775e-07	1.46409e-07	1.60035e-07	1.73337e-07	1.86733e-07
600	2.6307e-08	2.6307e-08	2.75017e-08	2.88041e-08	3.00297e-08	3.075e-08	3.17377e-08		600	1.24357e-07	1.42122e-07	1.59888e-07	1.77653e-07	1.95418e-07	2.13183e-07	2.30949e-07		600	1.50664e-07	1.68429e-07	1.87389e-07	2.06457e-07	2.25448e-07	2.43933e-07	2.62686e-07
700	3.2181e-08	3.2181e-08	3.33972e-08	3.46437e-08	3.5744e-08	3.61437e-08	3.70586e-08		700	1.69264e-07	1.93444e-07	2.17625e-07	2.41805e-07	2.65986e-07	2.90166e-07	3.14347e-07		700	2.01445e-07	2.25625e-07	2.51022e-07	2.76449e-07	3.0173e-07	3.2631e-07	3.51406e-07
800	3.81829e-08	3.81829e-08	3.93914e-08	4.05828e-08	4.15565e-08	4.16517e-08	4.25154e-08		800	2.21079e-07	2.52662e-07	2.84245e-07	3.15827e-07	3.4741e-07	3.78993e-07	4.10576e-07		800	2.59262e-07	2.90845e-07	3.23636e-07	3.5641e-07	3.88967e-07	4.20645e-07	4.53091e-07
900	4.4303e-08	4.4303e-08	4.54649e-08	4.66625e-08	4.75666e-08	4.74502e-08	4.82929e-08		900	2.79803e-07	3.19775e-07	3.59747e-07	3.99719e-07	4.39691e-07	4.79663e-07	5.19635e-07		900	3.24106e-07	3.64078e-07	4.05212e-07	4.46381e-07	4.87257e-07	5.27113e-07	5.67928e-07
1000	5.04866e-08	5.04866e-08	5.15997e-08	5.28821e-08	5.38054e-08	5.35544e-08	5.43955e-08		1000	3.45436e-07	3.94784e-07	4.44132e-07	4.9348e-07	5.42828e-07	5.92176e-07	6.41524e-07		1000	3.95923e-07	4.45271e-07	4.95732e-07	5.46362e-07	5.96634e-07	6.45731e-07	6.9592e-07
1100	5.67355e-08	5.67355e-08	5.77805e-08	5.923e-08	6.02797e-08	5.9941e-08	6.07866e-08		1100	4.17978e-07	4.77689e-07	5.374e-07	5.97111e-07	6.56822e-07	7.16533e-07	7.76244e-07		1100	4.74713e-07	5.34424e-07	5.9518e-07	6.56341e-07	7.17102e-07	7.76474e-07	8.37031e-07
1200	6.30429e-08	6.30429e-08	6.40017e-08	6.56909e-08	6.69672e-08	6.65939e-08	6.74461e-08		1200	4.97428e-07	5.68489e-07	6.3955e-07	7.10612e-07	7.81673e-07	8.52734e-07	9.23795e-07		1200	5.60471e-07	6.31532e-07	7.03552e-07	7.76302e-07	8.4864e-07	9.19328e-07	9.91241e-07
1300	6.94206e-08	6.94206e-08	7.02604e-08	7.22484e-08	7.38381e-08	7.34959e-08	7.43577e-08		1300	5.83787e-07	6.67185e-07	7.50583e-07	8.33982e-07	9.1738e-07	1.00078e-06	1.08418e-06		1300	6.53208e-07	7.36606e-07	8.20844e-07	9.0623e-07	9.91218e-07	1.07427e-06	1.15853e-06
1400	7.58503e-08	7.58503e-08	7.65535e-08	7.88836e-08	8.08603e-08	8.06196e-08	8.15021e-08		1400	6.77055e-07	7.73777e-07	8.70499e-07	9.67221e-07	1.06394e-06	1.16067e-06	1.25739e-06		1400	7.52905e-07	8.49627e-07	9.47053e-07	1.0461e-06	1.1448e-06	1.24129e-06	1.33889e-06
1500	8.23279e-08	8.23279e-08	8.28779e-08	8.55775e-08	8.80013e-08	8.7935e-08	8.88597e-08		1500	7.77231e-07	8.88264e-07	9.99297e-07	1.11033e-06	1.22136e-06	1.3324e-06	1.44343e-06		1500	8.59559e-07	9.70592e-07	1.08218e-06	1.19591e-06	1.30936e-06	1.42033e-06	1.53229e-06
1600	8.88547e-08	8.88547e-08	8.92306e-08	9.23108e-08	9.52286e-08	9.54121e-08	9.64106e-08		1600	8.84317e-07	1.01065e-06	1.13698e-06	1.26331e-06	1.38964e-06	1.51597e-06	1.6423e-06		1600	9.73171e-07	1.0995e-06	1.22621e-06	1.35562e-06	1.48487e-06	1.61138e-06	1.73871e-06

## Sheet: Figure S5
Figure S5a					Figure S5b					Figure S5c					Figure S5d
Included angle	Rotation rate	Rotation rate	Rotation rate		Blade number	Rotation rate	Rotation rate	Rotation rate		Charge	Rotation rate	Rotation rate	Rotation rate		Charge	Rotation rate	Rotation rate	Rotation rate
°	r/min	r/min	r/min			r/min	r/min	r/min		nC	r/min	r/min	r/min		nC	r/min	r/min	r/min
	4 Blades	7 Blades	4 Blades		included angle	60	120	180		included angle	60	120	180		blade number	4	7	9
30	809	835	823		3	1102	1207	1213		125	450	596	630		125	534	630	617
45	959	1092	1029		4	1122	1234	1331		375	779	1048	1113		375	953	1113	1093
60	1104	1232	1203		5	1181	1374	1463		500	890	1212	1291		500	1110	1291	1266
90	1120	1435	1378		6	1192	1492	1515		625	985	1343	1449		625	1247	1449	1410
120	1228	1562	1493		7	1241	1563	1600		750	1052	1462	1600		750	1317	1600	1553
150	1275	1568	1533		8	1215	1542	1571
180	1331	1600	1553		9	1203	1493	1553

## Sheet: Figure S6
Figure S6
Frequency	Rotation rate	Rotation rate	Rotation rate	Rotation rate
Hz	r/min	r/min	r/min	r/min
sliding range	30 mm	50 mm	70 mm	90 mm
0.1		569.25	704.258	830.848
0.2		685.65	873.153	1034.54
0.3	471.268	748.95	955.867	1135.78
0.4	508.737	829.85	1038.06	1209.4
0.5	567.58	889.3	1096.51	1265.59
0.6	606.187	918.85	1122.14	1292.53
0.7	618.756	965.3	1162.51	1321.66
0.8	647.526	1017.35	1195.24	1332.03

## Sheet: Figure S7
	FigureS 7a							FigureS 7b							FigureS 7c									FigureS 7d
	0.3Hz	0.4Hz	0.5Hz	0.6Hz	0.7Hz	0.8Hz		0.3Hz	0.4Hz	0.5Hz	0.6Hz	0.7Hz	0.8Hz		30 mm	40mm	50mm	60mm	70mm	80mm	90mm	100mm		30 mm	40mm	50mm	60mm	70mm	80mm	90mm	100mm
	-448.333	-463.529	-488.232	-505.656	-531.039	-525.744		3.48273e-05	0.00338	0.00209	-0.000639028	0.000210712	0.00109		-764.022	-1124.06	-1433.22	-1707.36	-2255.29	-2562.57	-2780.39	-3150.43		-0.000272239	0.00144	0.00375	0.0053	-0.00471	0.00696	0.01163	0.000614973
	-444.574	-467.116	-493.208	-498.071	-529.243	-528.929		-0.000692357	-3.17837e-05	0.00141	-0.00163	0.00462	0.0023		-748.996	-1124.2	-1428.12	-1634.64	-2251.8	-2503.26	-2807.09	-3115.75		0.00355	0.00745	0.00159	0.01083	-0.00076257	0.00594	0.01131	-0.00205
	-445.964	-465.843	-490.061	-494.407	-529.145	-524.262		0.00167	0.00622	8.34069e-05	0.00221	0.000657714	-0.00289		-751.142	-1145.66	-1437.78	-1520.06	-2253.01	-2397.14	-2792.87	-3094.19		0.000933566	0.02408	0.00234	0.01314	-0.001	0.00622	0.01614	0.000437844
	-442.319	-469.986	-491.287	-489.334	-525.11	-523.423		0.00297	0.00691	0.00134	0.00573	0.00604	0.00133		-717.467	-1123.12	-1399.41	-1436.88	-2201.08	-2282.96	-2793.27	-3047.9		0.00476	0.01463	0.00373	-0.00742	0.00939	0.01262	0.02387	-0.00158
	-443.503	-468.25	-488.07	-485.224	-521.715	-515.645		0.00685	0.01378	1.18737e-05	0.01118	0.00433	-0.000893481		-693.585	-1112.93	-1377.81	-1307	-2140.57	-2140.48	-2751.14	-2999.53		0.00504	0.02289	0.00898	0.02099	0.01528	0.01966	0.03546	0.00187
	-439.107	-470.541	-488.186	-474.492	-513.597	-511.817		0.00793	0.01259	0.00191	0.01438	0.01357	0.00719		-637.772	-1055.91	-1292.88	-1214.03	-2026.67	-1997.19	-2683.39	-2924.63		0.01369	0.03083	0.01714	0.02555	0.02857	0.02896	0.04158	0.00049415
	-440.474	-468.32	-481.081	-468.55	-506.979	-500.484		0.01139	0.01801	0.00413	0.0208	0.01637	0.0098		-608.255	-1019.82	-1265.91	-1099.31	-1924.43	-1846.52	-2567.2	-2898.92		0.0172	0.05069	0.02433	0.04461	0.03348	0.03793	0.05447	0.00878
	-435.303	-469.662	-481.497	-455.68	-498.024	-494.706		0.01218	0.01728	0.01053	0.02303	0.02561	0.02014		-546.672	-946.695	-1132.55	-1015.73	-1786.51	-1726.7	-2440.81	-2807.03		0.02392	0.04832	0.03055	0.04692	0.04742	0.04884	0.06091	0.00934
	-434.893	-465.658	-473.027	-446.216	-488.75	-480.903		0.01551	0.02498	0.0134	0.0275	0.02487	0.02147		-521.717	-900.407	-1071.1	-909.871	-1669.65	-1568.92	-2286.12	-2760.04		0.02677	0.04338	0.03742	0.05954	0.05266	0.0591	0.07412	0.01408
	-429.289	-466.468	-470.065	-434.051	-472.07	-470.927		0.01662	0.02357	0.01819	0.0294	0.03218	0.03084		-460.135	-824.872	-969.271	-825.077	-1532.93	-1432.88	-2144.44	-2641.06		0.03221	0.06581	0.04493	0.06347	0.06015	0.06775	0.07959	0.01463
	-429.267	-461.238	-462.451	-420.194	-463.533	-452.556		0.01898	0.02935	0.02041	0.03484	0.03466	0.0312		-433.704	-776.84	-906.212	-723.647	-1431.77	-1296.3	-1988.27	-2537.96		0.03378	0.06763	0.05244	0.07512	0.06861	0.07833	0.09183	0.02228
	-422.069	-461.515	-456.618	-402.346	-447.69	-436.234		0.01929	0.02777	0.02328	0.03803	0.04165	0.04025		-374.268	-705.597	-817.26	-644.623	-1294.12	-1168.84	-1835.45	-2414.84		0.04147	0.08363	0.05866	0.08162	0.04099	0.09085	0.09989	0.02766
	-421.932	-455.66	-446.158	-389.993	-431.355	-416.061		0.02294	0.0338	0.02646	0.04218	0.04187	0.04125		-353.338	-655.956	-752.86	-549.365	-1191.88	-1024.48	-1681.43	-2307.6		0.04271	0.07353	0.06585	0.09327	0.08521	0.10079	0.11309	0.03627
	-415.736	-454.85	-438.937	-370.923	-414.577	-399.369		0.02489	0.03272	0.03158	0.0444	0.05176	0.05062		-299.94	-583.64	-661.761	-473.292	-1059.19	-918.351	-1540.42	-2160.29		0.05008	0.08598	0.07271	0.09912	0.09528	0.11137	0.12533	0.04424
	-413.914	-448.532	-423.94	-357.724	-396.717	-374.133		0.02558	0.03871	0.03251	0.04952	0.04522	0.05227		-274.582	-551.306	-609.838	-383.535	-966.078	-771.707	-1392.97	-2012.84		0.05197	0.09456	0.07926	0.1111	0.10953	0.1226	0.12437	0.05478
	-406.169	-446.611	-418.964	-336.024	-375.388	-353.91		0.02582	0.03743	0.03634	0.05368	0.06058	0.06261		-223.196	-477.514	-524.374	-307.731	-869.747	-678.327	-1262.43	-1866.49		0.05902	0.09799	0.08806	0.1147	0.12991	0.13286	0.14627	0.06306
	-402.98	-438.835	-404.245	-321.605	-355.584	-327.539		0.0306	0.04356	0.03824	0.0617	0.0608	0.06329		-204.279	-446.924	-471.512	-225.084	-742.154	-556.772	-1097.67	-1717.8		0.06059	0.10207	0.09621	0.12732	0.13161	0.14603	0.15948	0.07489
	-394.073	-435.85	-392.535	-299.67	-334.058	-306.872		0.03087	0.0426	0.04271	0.06166	0.07166	0.07202		-145.782	-369.644	-391.281	-172.356	-632.137	-432.802	-979.736	-1552.52		0.06828	0.11258	0.10501	0.13317	0.14458	0.16015	0.16882	0.08318
	-389.654	-426.569	-379.065	-284.522	-312.876	-278.476		0.03442	0.04821	0.04461	0.06453	0.07027	0.07398		-125.791	-334.09	-346.201	-75.2195	-542.246	-322.248	-843.289	-1407.97		0.0692	0.11376	0.10962	0.14643	0.15336	0.16784	0.18815	0.09114
	-380.338	-420.552	-366.66	-262.705	-289.235	-256.846		0.03415	0.04696	0.04876	0.069	0.07919	0.08175		-75.4787	-263.786	-260.066	-14.1735	-423.911	-217.195	-703.219	-1272.54		0.07689	0.1246	0.11971	0.15035	0.16697	0.18068	0.1875	0.10716
	-375.805	-410.068	-351.502	-247.533	-269.259	-229.067		0.0368	0.05322	0.05162	0.07122	0.08779	0.08339		-64.3428	-234.27	-211.631	68.0709	-337.91	-101.678	-570.662	-1123.02		0.07717	0.12674	0.12657	0.16265	0.17446	0.18933	0.19845	0.1177
	-365.577	-404.004	-339.861	-226.397	-246.38	-208.276		0.03765	0.052	0.05577	0.07634	0.08898	0.09212		-13.7619	-167.186	-125.228	128.044	-229.235	4.71674	-447.229	-943.646		0.08293	0.13661	0.13634	0.16722	0.19065	0.20185	0.21166	0.12824
	-361.135	-391.97	-322.341	-210.803	-224.682	-179.337		0.04153	0.05829	0.05864	0.07728	0.08888	0.09344		-3.29685	-137.535	-88.0637	199.957	-152.223	106.684	-297.096	-823.696		0.09545	0.13875	0.14353	0.17984	0.1946	0.21468	0.23002	0.14265
	-350.748	-384.402	-308.178	-190.348	-200.573	-157.386		0.04242	0.05743	0.06247	0.08079	0.09619	0.10314		46.4791	-75.4162	-16.016	263.821	-42.7426	208.114	-205.192	-670.303		0.09508	0.14863	0.14653	0.18537	0.20918	0.22398	0.23936	0.14997
	-345.213	-372.854	-293.759	-175.623	-179.367	-130.545		0.04452	0.06349	0.06146	0.08268	0.09738	0.11445		60.7008	-48.3144	31.345	335.198	32.2568	315.582	-73.5743	-543.858		0.09504	0.15141	0.15146	0.1967	0.21603	0.23779	0.2442	0.16373
	-334.12	-364.939	-279.063	-154.745	-160.99	-108.964		0.04438	0.06211	0.06819	0.08813	0.10662	0.11255		105.781	5.35237	100.844	404.428	133.285	408.426	41.2727	-409.674		0.10305	0.16032	0.16606	0.20255	0.22932	0.24805	0.26094	0.1746
	-328.676	-351.631	-261.613	-139.832	-139.808	-81.087		0.04829	0.06847	0.0717	0.09292	0.09557	0.11451		120.674	36.8816	149.01	486.673	206.406	500.734	162.023	-274.384		0.10366	0.16343	0.16745	0.21453	0.23553	0.26024	0.28059	0.18932
	-317.036	-344.11	-250.019	-119.471	-117.372	-60.9134		0.04904	0.06719	0.07456	0.0974	0.11319	0.12485		163.205	90.5485	216.63	541.95	308.91	598.944	282.237	-134.119		0.11199	0.17104	0.16594	0.21877	0.24946	0.27212	0.28607	0.19954
	-311.546	-330.548	-230.578	-105.708	-98.6261	-35.1595		0.05195	0.07306	0.07646	0.11347	0.11502	0.12424		179.573	124.224	256.612	617.621	371.163	654.758	372.666	-19.5572		0.11291	0.1748	0.17828	0.23107	0.25535	0.28399	0.30379	0.21427
	-299.724	-321.869	-217.942	-84.2902	-73.41	-13.9983		0.05277	0.0719	0.0819	0.11022	0.1204	0.13426		227.068	178.696	327.318	663.238	468.972	783.157	475.975	111.864		0.12093	0.18403	0.19256	0.23628	0.26961	0.29586	0.31087	0.2232
	-293.642	-306.942	-200.353	-70.5515	-55.6234	10.0519		0.05594	0.07806	0.08283	0.10438	0.1232	0.13719		237.667	207.811	366.092	745.751	533.506	874.257	587.2	233.473		0.12153	0.18649	0.20361	0.24825	0.2771	0.30741	0.32633	0.23954
	-282.047	-298.587	-188.18	-50.5424	-34.3189	22.0277		0.0567	0.07675	0.08795	0.11788	0.13277	0.14464		285.833	260.672	430.895	815.116	618.032	957.307	694.937	363.236		0.12986	0.19572	0.21273	0.25507	0.29039	0.31767	0.32698	0.24879
	-275.214	-284.423	-169.781	-36.4045	-16.4585	54.1276		0.05951	0.08304	0.08985	0.12203	0.13267	0.14531		303.409	283.749	461.888	870.527	684.982	1043.18	792.209	474.758		0.12982	0.20205	0.2225	0.2664	0.29627	0.32987	0.35694	0.26546
	-263.824	-274.749	-158.349	-15.7377	7.67516	73.2641		0.06024	0.08169	0.09271	0.11942	0.14288	0.15372		343.928	340.234	525.081	912.924	773.399	1125.96	891.493	605.488		0.13719	0.21095	0.2226	0.27193	0.31085	0.3411	0.36756	0.27632
	-257.196	-260.563	-139.441	-3.26722	24.0841	97.3144		0.06328	0.08866	0.09557	0.12776	0.14181	0.15537		354.661	361.298	555.939	983.497	840.08	1198.68	991.851	707.751		0.14391	0.20408	0.23204	0.28359	0.31641	0.35136	0.38431	0.29234
	-245.283	-248.968	-129.559	16.8829	43.027	114.698		0.06407	0.08644	0.0994	0.12773	0.15106	0.16474		398.668	416.709	613.631	1025.76	921.52	1276.63	1075.3	828.809		0.14612	0.22007	0.25147	0.28751	0.33099	0.36323	0.37755	0.30352
	-238.608	-234.92	-112.201	29.283	63.2492	136.452		0.06698	0.09273	0.10227	0.13704	0.15096	0.15962		409.402	445.153	639.928	1081.57	972.236	1351.23	1176.2	943.095		0.14705	0.22189	0.23708	0.30013	0.33655	0.37446	0.39978	0.32018
	-226.331	-224.968	-101.162	47.249	81.2081	154.675		0.0676	0.09177	0.10706	0.14538	0.15988	0.17383		456.897	491.843	702.316	1113.91	1062.13	1425.83	1262.34	1044.25		0.15442	0.23047	0.25393	0.30598	0.35081	0.38537	0.41395	0.3304
	-219.292	-209.393	-84.4293	60.5415	96.7068	175.244		0.07065	0.09767	0.1096	0.13568	0.16042	0.17547		464.544	511.297	720.295	1178.58	1109.36	1494.25	1353.3	1141.13		0.1547	0.23326	0.25951	0.31731	0.35734	0.39659	0.40847	0.34674
	-207.219	-200.182	-72.0477	78.0144	113.928	191.59		0.07137	0.09642	0.11311	0.13275	0.16935	0.18517		509.625	565.635	788.05	1207.69	1192.81	1557.58	1437.96	1260.94		0.16367	0.24281	0.26863	0.3222	0.37095	0.40847	0.43263	0.3576
	-200.864	-184.792	-55.7317	90.5789	132.969	212.85		0.07434	0.10278	0.11565	0.13561	0.16957	0.18584		516.87	586.968	812.066	1268.74	1237.08	1632.31	1525.98	1351.6		0.1646	0.24527	0.28419	0.33289	0.37683	0.42002	0.4481	0.38844
	-188.928	-175.697	-44.9933	108.31	150.903	227.765		0.07491	0.10133	0.1198	0.15748	0.17591	0.19425		560.34	637.817	874.991	1306.31	1305.65	1690.68	1617.75	1463.67		0.17164	0.25386	0.27495	0.3381	0.3898	0.4306	0.45679	0.38513
	-182.436	-161.232	-28.0293	119.724	165.886	248.753		0.07798	0.10759	0.12138	0.15262	0.17807	0.19461		570	654.186	897.397	1361.85	1344.82	1739.78	1692.08	1554.19		0.1745	0.25632	0.28633	0.34975	0.39633	0.44086	0.4787	0.40147
	-170.5	-151.767	-17.4065	137.032	183.082	264.507		0.07857	0.10624	0.12553	0.15903	0.18602	0.20495		602.871	706.78	961.127	1386.27	1412.31	1802.04	1768.02	1665.16		0.1809	0.26458	0.2948	0.35367	0.40898	0.45209	0.48224	0.41072
	-163.689	-137.811	-3.21969	147.953	203.034	283.224		0.08161	0.1125	0.12711	0.1664	0.18754	0.20595		613.739	728.247	981.654	1444.37	1450.41	1861.74	1848.52	1759.69		0.18086	0.2664	0.30232	0.36532	0.41454	0.463	0.49738	0.42803
	-152.163	-128.739	8.81482	164.51	213.858	297.299		0.08218	0.11128	0.13255	0.16701	0.19485	0.21468		666.333	772.924	1045.38	1479.52	1518.97	1906.96	1912.93	1860.85		0.1879	0.27595	0.30918	0.36989	0.42879	0.47423	0.50672	0.4376
	-145.922	-115.177	24.5523	175.102	230.883	313.942		0.08512	0.11751	0.13315	0.17277	0.19668	0.216		657.075	785.939	1062.29	1531.71	1548.22	1964.92	1985.65	1951.23		0.18947	0.27745	0.31701	0.38219	0.435	0.48449	0.52218	0.45362
	-134.145	-105.665	35.3139	191.636	246.972	327.424		0.08588	0.11632	0.13859	0.18208	0.20399	0.22377		688.739	836.52	1115.55	1564.18	1621.61	2012.95	2044.41	2044.65		0.19684	0.28443	0.32259	0.38707	0.447	0.4954	0.53056	0.46384
	-127.653	-91.6638	48.9222	200.771	256.911	344.388		0.08885	0.12232	0.13985	0.17947	0.20164	0.21156		691.154	851.815	1146.55	1611.54	1667.37	2072.79	2113.24	2138.21		0.2216	0.28818	0.33042	0.39937	0.45417	0.50598	0.54731	0.48114
	-116.902	-83.2397	61.2576	216.413	273.173	357.747		0.08999	0.12123	0.14432	0.18395	0.21249	0.23156		724.696	897.969	1192.97	1651.93	1723.85	2119.08	2168.79	2231.21		0.20384	0.29773	0.336	0.4049	0.46746	0.51656	0.55568	0.49265
	-110.592	-68.8214	74.8427	225.243	287.761	373.328		0.09255	0.12752	0.14815	0.1881	0.21336	0.23288		721.207	911.654	1216.05	1704.12	1760.75	2161.48	2231.18	2308.47		0.20348	0.29794	0.34383	0.41752	0.47302	0.52586	0.57018	0.50899
	-98.8383	-59.6799	86.5764	240.227	303.457	381.082		0.0935	0.12624	0.15101	0.19	0.22389	0.24097		751.932	962.907	1268.78	1729.21	1827.83	2213	2286.06	2408.11		0.2102	0.30556	0.3507	0.4237	0.48535	0.53838	0.57887	0.51857
	-93.6219	-46.5345	98.1944	249.668	315.168	400.417		0.09619	0.13246	0.15388	0.19544	0.2225	0.24197		753.005	965.992	1289.71	1774.96	1862.72	2256.47	2380.92	2491.03		0.21016	0.30641	0.35757	0.42858	0.49155	0.54671	0.59401	0.5349
	-81.0481	-38.041	107.868	263.454	327.911	411.084		0.09697	0.13134	0.15771	0.19831	0.22917	0.24877		772.728	1002.35	1332.91	1789.32	1930.07	2298.47	2388.7	2564.69		0.21527	0.31371	0.36379	0.43669	0.50517	0.55858	0.60368	0.54738
	-76.1506	-24.3402	122.657	273.928	340.384	426.418		0.10014	0.13802	0.15928	0.20278	0.23068	0.2488		771.118	1013.62	1350.89	1839.09	1955.43	2344.09	2447.87	2639.17		0.21427	0.31263	0.37162	0.44931	0.50944	0.56787	0.61946	0.56211
	-64.9891	-16.3326	130.572	286.564	354.727	436.074		0.1007	0.13629	0.16343	0.20597	0.23767	0.25624		799.025	1047.97	1391.27	1836.95	2012.86	2387.56	2498.32	2728.17		0.22131	0.32153	0.37688	0.44969	0.5237	0.57878	0.62751	0.572
	-60.0916	-2.81693	144.319	294.83	364.248	450.445		0.10381	0.14258	0.1663	0.21077	0.23757	0.25306		773.264	1054.41	1402.14	1868.75	2042.24	2463.5	2550.91	2791.61		0.21934	0.32142	0.3831	0.46328	0.52894	0.58937	0.64297	0.58834
	-48.9756	4.86663	153.345	308.71	378.665	458.618		0.10444	0.14236	0.1698	0.21073	0.24359	0.26243		799.561	1075.61	1437.02	1860.83	2095.64	2462.16	2598.14	2872.45		0.2267	0.32678	0.38707	0.46494	0.54094	0.60027	0.65006	0.60211
	-43.0303	17.4797	166.375	316.155	390.572	472.052		0.10777	0.14755	0.17138	0.21779	0.24446	0.2615		804.526	1076.55	1445.48	1875.72	2123.14	2499.19	2650.07	2933.81		0.22602	0.32506	0.39264	0.46886	0.54457	0.61053	0.66423	0.61619
	-32.9849	25.603	174.29	329.472	401.717	481.336		0.10801	0.1464	0.17617	0.22097	0.2508	0.26797		814.186	1097.34	1470.57	1867.54	2170.64	2513.28	2691.52	3013.28		0.22952	0.333	0.3979	0.47665	0.55592	0.61886	0.66939	0.62576
	-27.5635	38.2393	187.227	338.279	411.632	493.782		0.11102	0.15259	0.17936	0.2248	0.25393	0.26672		800.5	1096.27	1476.07	1885.52	2207.4	2526.29	2739.56	3063.72		0.22916	0.32902	0.40444	0.48637	0.55891	0.62751	0.68002	0.64243
	-16.8119	45.946	196.022	350.538	422.21	503.289		0.1119	0.15144	0.18287	0.22767	0.25705	0.27319		806.001	1107.41	1482.37	1842.72	2216.26	2529.52	2778.07	3141.25		0.23523	0.33245	0.40616	0.48385	0.56833	0.63488	0.68163	0.65039
	-11.5273	58.6285	207.686	357.631	431.904	514.45		0.11497	0.15779	0.18476	0.23182	0.25792	0.27291		790.17	1085.8	1471.64	1844.33	2204.18	2526.56	2815.9	3175.11		0.23326	0.32815	0.41077	0.47521	0.56938	0.64063	0.69065	0.66158
	-1.39069	66.8444	214.051	370.149	443.368	521.018		0.11582	0.15644	0.18892	0.23308	0.26297	0.27713		807.343	1116.4	1481.84	1796.97	2220.55	2513.28	2830.8	3220.99		0.23805	0.32868	0.41345	0.48783	0.57752	0.64767	0.68743	0.66825
	3.7801	78.8327	227.011	376.255	451.979	530.822		0.1188	0.16264	0.19178	0.23691	0.26287	0.27523		783.059	1093.45	1465.74	1776.03	2200.83	2476.65	2851.19	3225.83		0.23414	0.32535	0.4158	0.49304	0.57439	0.65085	0.69033	0.6775
	14.7823	85.984	235.204	388.397	462.755	535.242		0.11943	0.16129	0.1969	0.23913	0.27083	0.27977		796.878	1098.69	1467.48	1722.5	2198.95	2432.64	2858.57	3253.75		0.23764	0.34553	0.41526	0.47828	0.57608	0.65145	0.68743	0.67355
	19.338	97.4863	245.133	396.406	470.873	541.687		0.12237	0.16761	0.19686	0.24328	0.26783	0.27562		767.093	1084.6	1439.04	1685.2	2151.72	2386.49	2867.29	3240.34		0.23406	0.31836	0.41504	0.48961	0.57198	0.65269	0.68678	0.68248
	30.3858	104.522	252.979	405.941	481.428	541.563		0.12319	0.16643	0.19618	0.24518	0.27482	0.27887		770.715	1073.06	1430.45	1624.96	2133.88	2329.06	2838.71	3225.56		0.2366	0.31599	0.41353	0.48741	0.57335	0.65071	0.67873	0.67917
	34.4176	116.834	264.527	411.648	490.58	542.996		0.1261	0.16808	0.20355	0.24901	0.27343	0.27439		741.064	1053.74	1394.36	1585.24	2080.88	2257.55	2801.28	3179.53		0.23108	0.30815	0.4117	0.47587	0.56506	0.64777	0.67487	0.6794
	45.2832	122.527	270.128	422.968	500.716	536.328		0.12692	0.1714	0.20835	0.25156	0.28429	0.27733		741.198	1060.85	1385.1	1516.82	2051.23	2186.44	2756.46	3135.03		0.22975	0.30771	0.40665	0.46401	0.56225	0.64128	0.66166	0.67416
	49.52	134.585	281.816	428.347	508.613	532.97		0.12996	0.17769	0.20993	0.25378	0.27839	0.27059		709.4	1030.8	1335.32	1465.7	1977.03	2070.25	2696.89	3062.34		0.22455	0.30051	0.40321	0.46277	0.55009	0.6335	0.65425	0.66602
	59.4061	140.765	287.856	439.362	517.101	532.13		0.13075	0.1765	0.21408	0.25664	0.28151	0.27063		700.143	1018.45	1315.6	1386.27	1938.39	1977.8	2620.82	2997.25		0.22226	0.29879	0.39687	0.45123	0.54728	0.62476	0.63943	0.65723
	64.6224	152.521	298.803	444.623	523.079	515.512		0.13363	0.1827	0.21597	0.25886	0.27755	0.26454		672.638	974.713	1263.41	1327.51	1850.51	1879.05	2535.35	2900.79		0.2235	0.29159	0.39278	0.43132	0.5348	0.61376	0.63074	0.64877
	73.9846	158.006	304.011	456.107	529.968	498.868		0.13448	0.18138	0.2198	0.25915	0.28615	0.26586		675.322	968.408	1241	1241.64	1786.91	1752.66	2433.78	2801.01		0.21895	0.2889	0.38676	0.43782	0.52844	0.60341	0.61688	0.63258
	78.6087	169.046	315.513	461.204	533.24	485.411		0.13736	0.18764	0.22331	0.2633	0.28218	0.25913		634.535	923.595	1183.98	1181.26	1680.92	1643.31	2319.46	2677.32		0.21182	0.28041	0.37913	0.43498	0.51403	0.59177	0.60529	0.62025
	87.8114	174.855	321.16	470.88	536.488	465.434		0.13815	0.18626	0.22553	0.26359	0.28627	0.25981		632.388	912.996	1151.78	1090.03	1611.95	1535.58	2170.67	2560.12		0.215	0.27901	0.37408	0.42311	0.51154	0.58109	0.59015	0.6018
	92.1849	184.969	331.344	475.037	535.651	445.827		0.14119	0.19248	0.22839	0.2671	0.28295	0.25276		602.2	868.855	1091.4	1024.96	1498.04	1417.37	2062.53	2399.95		0.21013	0.26955	0.36838	0.41834	0.49584	0.56848	0.58177	0.60139
	101.183	191.102	336.181	484.431	535.405	418.936		0.14198	0.19136	0.2319	0.26836	0.28607	0.25118		594.553	853.828	1066.99	933.05	1448.4	1289.11	1886.09	2247.66		0.21138	0.26622	0.36075	0.40519	0.48916	0.5562	0.56438	0.58616
	105.237	201.192	345.554	489.387	530.263	395.997		0.14505	0.19762	0.2338	0.27315	0.27374	0.24477		557.254	802.441	988.9	874.016	1310.74	1187.54	1785.2	2069.66		0.20006	0.25709	0.35409	0.40106	0.4741	0.54455	0.55568	0.56288
	114.281	206.4	351.317	497.443	524.949	367.674		0.14587	0.19621	0.23634	0.27119	0.27911	0.24512		550.948	785.805	949.857	800.626	1229.44	1074.44	1646.73	1896.23		0.19905	0.25472	0.34582	0.38726	0.45518	0.53259	0.54215	0.54829
	118.768	216.513	360.621	500.707	515.772	343.425		0.14891	0.20234	0.23824	0.27502	0.2642	0.24033		510.832	730.125	873.381	721.735	1114.86	972.603	1511.62	1707.04		0.1945	0.24784	0.33948	0.38313	0.4485	0.52159	0.53346	0.55916
	129.702	221.05	365.574	509.162	507.112	313.177		0.1496	0.20128	0.24207	0.27434	0.26732	0.23456		501.038	707.719	833.264	634.526	1038.65	863.792	1374.77	1559.58		0.19672	0.24354	0.33088	0.3703	0.44923	0.51027	0.51767	0.51301
	132.116	231.186	375.433	510.008	493.04	287.718		0.15277	0.20744	0.24364	0.27592	0.26013	0.22944		456.897	652.442	762.424	577.773	932.522	762.227	1246.5	1352.7		0.18411	0.23409	0.32551	0.36488	0.43997	0.49799	0.50897	0.51453
	141.524	236.185	378.349	515.879	471.095	258.63		0.15356	0.20622	0.24393	0.27492	0.26229	0.22754		448.31	621.315	716.538	495.528	852.424	658.112	1114.35	1189.91		0.18439	0.23269	0.31659	0.35463	0.42814	0.48602	0.49319	0.5022
	144.485	246.276	388	514.869	460.417	234.728		0.1565	0.21248	0.25033	0.27649	0.26574	0.21952		409.402	563.488	643.819	431.664	746.431	563.927	989.168	1007.91		0.18209	0.22291	0.31122	0.34921	0.40858	0.47277	0.48449	0.48278
	153.324	250.604	385.778	517.829	441.867	206.875		0.15713	0.2112	0.25094	0.27549	0.26628	0.21891		394.777	538.399	601.959	358.141	676.395	461.288	865.465	848.156		0.18141	0.2199	0.3023	0.3367	0.40769	0.46274	0.47708	0.46466
	157.333	260.44	400.683	513.531	418.397	183.047		0.16017	0.21713	0.25284	0.27707	0.24331	0.21186		350.502	473.73	525.349	308.364	571.476	371.933	743.238	679.836		0.16397	0.21109	0.29596	0.33128	0.39038	0.45013	0.46001	0.45587
	165.123	265.023	404.919	514.517	396.255	154.946		0.16093	0.21592	0.25506	0.27414	0.26093	0.21028		336.549	452.666	484.025	225.852	500.098	279.491	624.231	532.661		0.16812	0.20936	0.28769	0.31942	0.38467	0.43978	0.44552	0.44869
	168.745	274.65	413.482	507.354	370.94	133.316		0.16426	0.22188	0.25599	0.27185	0.25536	0.20097		288.919	396.047	410.233	174.063	396.253	179.402	511.798	364.618		0.15036	0.19927	0.28392	0.31432	0.37316	0.42685	0.43714	0.4412
	177.06	278.4	418.597	504.794	346.929	105.71		0.16498	0.22044	0.25821	0.26988	0.2472	0.19778		277.515	367.604	367.971	100.674	332.657	76.4962	397.89	216.89		0.15902	0.1969	0.27211	0.30278	0.36744	0.41714	0.42136	0.41502
	180.089	287.449	426.396	493.521	321.441	84.672		0.16805	0.22596	0.26204	0.26824	0.23261	0.1917		234.045	309.912	303.436	50.7634	237.399	-15.14	275.797	73.8608		0.15704	0.18777	0.26609	0.29769	0.35271	0.40517	0.41169	0.40849
	188.426	291.939	428.965	486.663	296.175	58.029		0.16874	0.2249	0.26297	0.26627	0.23638	0.19044		222.238	283.481	260.234	-34.4327	173.669	-117.375	150.619	-62.2586		0.15893	0.18508	0.25846	0.28679	0.34635	0.39385	0.39656	0.39165
	191.615	301.173	437.552	472.571	269.605	37.1146		0.17179	0.2309	0.26487	0.26366	0.24691	0.18275		172.73	223.106	192.882	-74.5486	84.582	-202.84	43.4194	-223.391		0.14472	0.17723	0.25373	0.28234	0.3342	0.38286	0.38721	0.37996
	199.725	305.015	440.954	462.331	246.357	11.5581		0.17248	0.22904	0.26676	0.26234	0.23038	0.1802		163.07	197.882	161.353	-153.439	26.8901	-302.794	-69.5493	-327.311		0.14854	0.17454	0.24417	0.26983	0.32752	0.37122	0.37272	0.36506
	202.618	313.509	448.615	444.082	221.116	-17.7268		0.17565	0.23488	0.26673	0.26005	0.21386	0.17154		114.502	136.299	80.1818	-202.276	-78.5652	-387.99	-169.772	-468.958		0.1324	0.16541	0.23911	0.26377	0.31375	0.35957	0.36209	0.35369
	210.112	317.235	451.901	433.467	198.433	-34.0731		0.17627	0.23321	0.26959	0.25679	0.22181	0.17028		108.33	114.833	58.1784	-278.616	-131.561	-483.114	-291.998	-581.999		0.14814	0.16304	0.23116	0.25223	0.30804	0.34793	0.34727	0.33782
	213.347	326.076	460.65	409.37	174.767	-53.5799		0.17957	0.23898	0.27084	0.25547	0.22203	0.16194		57.4808	63.715	-5.28265	-325.038	-215.952	-572.067	-402.417	-714.663		0.11911	0.15423	0.22482	0.25164	0.29556	0.33822	0.33922	0.32614
	221.365	329.478	462.849	392.648	152.33	-75.3584		0.18007	0.23715	0.2721	0.25222	0.21678	0.16069		39.2341	32.0516	-31.0427	-400.708	-281.56	-660.751	-511.092	-830.467		0.11906	0.15186	0.21494	0.23559	0.28985	0.32594	0.32376	0.31155
	223.233	337.995	470.764	368.293	133.953	-96.2726		0.18301	0.24312	0.27303	0.25089	0.20863	0.15234		4.35067	-23.2252	-100.81	-450.35	-367.963	-743.129	-615.742	-951.523		0.12643	0.14273	0.21053	0.22051	0.27737	0.31462	0.31409	0.30148
	230.363	341.721	474.097	350.703	107.95	-119.187		0.18393	0.24087	0.27363	0.24764	0.20821	0.15044		-14.5669	-46.0336	-132.07	-523.739	-424.85	-832.484	-719.319	-1051.71		0.11995	0.13972	0.20097	0.21992	0.26908	0.30233	0.29895	0.28432
	233.484	350.423	478.147	325.925	85.2918	-137.286		0.18684	0.24645	0.27456	0.24535	0.20006	0.1421		-56.2928	-100.774	-190.567	-573.112	-514.607	-908.02	-814.175	-1164.2		0.11346	0.13155	0.19624	0.25154	0.25467	0.29198	0.28929	0.27875
	240.249	352.784	482.336	307.677	64.7498	-159.336		0.18756	0.24336	0.27807	0.2408	0.19835	0.14117		-64.3428	-125.058	-219.816	-645.831	-579.276	-1001.94	-918.02	-1259.14		0.11117	0.12854	0.18958	0.20392	0.2496	0.2813	0.27608	0.26127
	242.709	360.283	497.102	282.43	42.7564	-175.683		0.1908	0.24998	0.27707	0.23787	0.18118	0.13186		-115.058	-179.261	-288.106	-693.728	-654.409	-1072.51	-989.262	-1367.76		0.10468	0.1062	0.18195	0.20108	0.23551	0.26966	0.26739	0.2512
	250.044	363.963	489.233	265.38	21.5502	-196.572		0.19168	0.24786	0.27703	0.23687	0.18752	0.13093		-121.766	-202.472	-326.076	-761.885	-711.967	-1172.19	-1099.41	-1451.36		0.10335	0.12413	0.17464	0.18761	0.22851	0.25866	0.25289	0.235
	252.163	371.785	493.237	240.227	0.76225	-212.276		0.19463	0.25331	0.27603	0.23394	0.18259	0.12194		-164.566	-260.432	-386.317	-802.403	-800.248	-1234.85	-1188.37	-1555.84		0.0959	0.1092	0.16894	0.18283	0.21474	0.24895	0.24323	0.22493
	258.746	374.887	490.46	223.012	-19.1893	-231.906		0.19532	0.25116	0.27567	0.22939	0.18088	0.12037		-174.226	-278.947	-425.762	-858.619	-851.097	-1316.83	-1277.18	-1646.77		0.09296	0.10586	0.16099	0.17097	0.21064	0.2386	0.22906	0.20938
	261.069	382.547	493.77	199.668	-40.2232	-247.537		0.19826	0.25648	0.27596	0.22678	0.17434	0.11138		-220.513	-328.455	-485.6	-915.506	-937.903	-1385.65	-1365.47	-1736.59		0.08873	0.09738	0.1553	0.16555	0.19687	0.22664	0.21939	0.20091
	268.267	384.422	490.275	182.406	-58.3788	-263.167		0.19911	0.25426	0.27496	0.22385	0.17296	0.11045		-232.722	-346.299	-518.337	-984.065	-988.081	-1458.91	-1447.71	-1813.56		0.08644	0.09469	0.1467	0.15401	0.19116	0.21564	0.20458	0.18472
	270.044	391.55	491.733	159.602	-79.0683	-279.883		0.20202	0.25936	0.27331	0.22027	0.16287	0.10984		-272.838	-406.272	-579.919	-1017.34	-1108.03	-1525.32	-1531.43	-1901.18		0.07866	0.08459	0.14197	0.1502	0.17771	0.20625	0.1962	0.17593
	276.217	393.656	486.456	141.636	-95.4525	-297.217		0.20297	0.25721	0.27167	0.2167	0.16503	0.09924		-282.632	-432.166	-608.497	-1085.49	-1117.55	-1599.11	-1610.05	-1938.07		0.07862	0.08383	0.13241	0.13737	0.17393	0.19686	0.1846	0.16103
	278.951	400.438	485.114	121.321	-114.051	-311.687		0.20588	0.26218	0.2697	0.21312	0.15591	0.09122		-328.115	-481.807	-675.177	-1114.74	-1196.98	-1649.42	-1687.87	-2074.05		0.07182	0.07438	0.12575	0.13518	0.15952	0.1849	0.18009	0.15063
	286.536	401.942	475.462	105.069	-131.764	-328.181		0.20664	0.25964	0.26676	0.20954	0.15517	0.08932		-346.227	-504.75	-684.703	-1184.91	-1243.67	-1736.9	-1756.02	-2140.66		0.07016	0.0733	0.11651	0.12074	0.15284	0.17487	0.15819	0.09932
	287.63	408.793	471.296	83.4394	-150.805	-341.589		0.20949	0.2649	0.26544	0.20661	0.14702	0.0813		-382.452	-556.538	-772.046	-1222.08	-1323.36	-1772.72	-1829.01	-2227.31		0.06368	0.06417	0.11307	0.11822	0.14036	0.16452	0.15014	0.12758
	294.281	412.426	460.372	69.0901	-167.361	-357.713		0.21056	0.2621	0.26669	0.20142	0.14595	0.0794		-393.052	-574.785	-802.904	-1289.43	-1369.65	-1864.76	-1900.79	-2293.09		0.06171	0.06148	0.1064	0.107	0.1369	0.15352	0.13629	0.11396
	296.058	417.842	452.943	48.8695	-184.287	-370.775		0.21325	0.2671	0.26279	0.19913	0.13844	0.07074		-441.083	-632.745	-860.327	-1324.85	-1445.99	-1929.57	-1968.28	-2367.3		0.05393	0.05234	0.09845	0.10287	0.12378	0.14317	0.12888	0.10453
	302.095	420.504	438.107	33.9565	-198.752	-384.084		0.21404	0.26472	0.25985	0.19491	0.13835	0.07045		-447.792	-649.247	-891.991	-1384.28	-1483.83	-1989.94	-2038.45	-2438.05		0.05325	0.0474	0.08953	0.09004	0.1171	0.13378	0.11406	0.09124
	304.578	426.938	428.063	14.9336	-216.293	-398.579		0.21682	0.26937	0.25821	0.19166	0.12891	0.06211		-488.176	-687.887	-953.439	-1420.24	-1566.88	-2046.29	-2103.25	-2520.41		0.04676	0.0402	0.08384	0.08623	0.10462	0.12407	0.10794	0.08149
	310.933	428.743	413.204	-1.13009	-230.241	-418.234		0.21761	0.26674	0.25753	0.18647	0.13074	0.05924		-502.263	-717.807	-985.102	-1480.62	-1604.98	-2112.7	-2169.8	-2579.15		0.0493	0.03654	0.07589	0.0734	0.09859	0.11404	0.09344	0.06916
	312.573	435.686	398.947	-21.0218	-247.856	-422.382		0.22052	0.27141	0.26426	0.18386	0.12162	0.05187		-545.062	-769.595	-1037.83	-1513.22	-1674.48	-2154.56	-2230.31	-2651.28		0.04024	0.02902	0.06987	0.07088	0.08386	0.09982	0.08732	0.06198
	318.633	437.075	375.78	-35.2772	-261.706	-435.345		0.22121	0.26865	0.25327	0.17931	0.12056	0.04932		-550.697	-786.768	-1066	-1573.86	-1715.8	-2212.39	-2288.27	-2706.42		0.03762	0.02633	0.0616	0.05998	0.08136	0.09301	0.07444	0.04836
	319.817	444.25	366.175	-53.9947	-277.918	-445.839		0.224	0.27307	0.24937	0.17606	0.10886	0.04227		-595.107	-838.422	-1123.03	-1609.82	-1779.53	-2264.85	-2351.73	-2784.91		0.03049	0.01784	0.0559	0.05585	0.06115	0.08072	0.06671	0.04087
	326.332	444.435	345.971	-67.9212	-288.94	-459.272		0.22456	0.27037	0.24708	0.17152	0.11102	0.04101		-603.291	-859.755	-1149.05	-1672.88	-1828.37	-2306.84	-2400.97	-2825.13		0.02916	0.01451	0.04859	0.04431	0.05898	0.0752	0.05382	0.0295
	327.585	451.239	331.644	-86.0985	-304.807	-467.89		0.22728	0.27492	0.24962	0.16858	0.10287	0.03106		-642.199	-911.141	-1199.77	-1688.44	-1889.55	-2357.42	-2452.22	-2894.64		0.02107	0.00731	0.0429	0.0405	0.00624	0.06098	0.04609	0.02491
	334.624	451.401	310.098	-96.7607	-317.452	-479.841		0.22793	0.27155	0.2454	0.16436	0.10245	0.03045		-657.092	-936.632	-1229.15	-1755.52	-1923.36	-2410.42	-2504.01	-2943.97		0.02231	0.003	0.03559	0.02703	0.04273	0.05514	0.03514	0.01387
	335.831	458.113	294.36	-115.854	-331.204	-486.705		0.23065	0.27503	0.24214	0.16175	0.09397	0.02211		-692.377	-980.102	-1283.76	-1758.07	-1995.94	-2444.9	-2556.47	-3004.09		0.01357	-0.00101	0.03086	0.02548	0.01866	0.04543	0.02902	0.01442
	341.754	458.715	273.114	-127.831	-342.963	-496.36		0.23118	0.2713	0.24082	0.15721	0.0942	0.02214		-705.794	-995.129	-1307.77	-1825.83	-2030.02	-2499.64	-2601.41	-3045.82		0.01321	0.0011	0.02194	0.01297	0.0268	0.03153	0.01807	0.00467
	343.235	464.223	255.339	-145.586	-356.469	-502.385		0.23377	0.27482	0.23305	0.15459	0.08604	0.01219		-740.275	-1051.34	-1363.18	-1814.69	-2083.55	-2553.71	-2649.44	-3098.06		0.00576	-0.00259	0.01592	0.01045	0.0153	0.02183	0.01485	0.00748
	349.226	465.404	237.171	-155.684	-366.974	-509.694		0.2343	0.27064	0.24042	0.14876	0.08434	0.01158		-742.153	-1062.75	-1386.39	-1822.87	-2112	-2584.57	-2647.3	-3125.01		0.00604	0.000806527	0.00894	0.00149	0.00959	0.01824	0.00744	0.00256
	350.137	472.833	221.434	-172.734	-380.997	-514.879		0.2368	0.27371	0.23072	0.14712	0.07554	0.00227		-771.804	-1106.62	-1437.78	-1772.43	-2164.32	-2607.51	-2733.97	-3155.55		-0.01043	0.00388	0.00387	0.0038	-0.00127	0.000862706	0.01098	0.00311
	355.672	472.926	201.391	-184.171	-391.304	-521.003		0.23729	0.26962	0.22296	0.14257	0.07576	0.00359		-743.495	-1121.78	-1448.78	-1712.19	-2203.1	-2584.3	-2773.01	-3158.04		0.00628	0.01436	0.00101	-4.67144e-05	0.00108	0.00414	0.00615	-0.00181
	356.561	478.526	187.158	-197.417	-403.187	-523.077		0.23985	0.27108	0.22872	0.13932	0.06987	-0.000884289		-750.337	-1139.49	-1465.42	-1617.06	-2247.37	-2533.85	-2806.69	-3157.21		4.11697e-05	0.01808	0.00169	0.00543	-0.00366	-0.00449	0.01098	0.00133
	362.05	478.573	168.481	-208.76	-412.732	-526.312		0.24032	0.26597	0.23416	0.13413	0.06655	0.00299		-710.087	-1116.95	-1447.84	-1540.05	-2208.73	-2471.47	-2833.52	-3132.06		0.00828	0.02663	0.00108	0.00703	0.00287	0.00201	0.01066	-0.00263
	362.46	482.438	153.716	-224.354	-426.435	-522.213		0.24287	0.26839	0.21383	0.13249	0.05646	0.00163		-687.279	-1115.48	-1420.07	-1413.26	-2207.66	-2344.81	-2828.96	-3101.79		0.00912	0.02874	0.00563	0.01927	0.00425	0.000456061	0.02032	-0.00013855
	368.246	482.137	134.159	-233.325	-433.2	-520.015		0.24318	0.26321	0.2125	0.13084	0.05765	0.00864		-625.16	-1062.61	-1351.91	-1320.42	-2129.17	-2231.31	-2808.43	-3041.54		0.01865	0.02763	0.0105	0.02281	0.01755	-0.00367	0.02387	-0.00184
	369.249	485.331	121.592	-248.168	-444.861	-512.854		0.24554	0.26583	0.20828	0.12501	0.0495	0.01469		-600.205	-1026.66	-1292.34	-1207.05	-2043.97	-2086.81	-2766.3	-3008.65		0.01851	0.04713	0.01955	0.03473	0.0228	0.01056	0.03611	0.00138
	374.215	481.906	102.569	-257.867	-453.791	-509.793		0.24591	0.26074	0.21662	0.1195	0.04844	0.023		-538.891	-956.489	-1196.15	-1117.69	-1919.33	-1953.18	-2675.2	-2948.12		0.0274	0.0502	0.02603	0.03859	0.03577	0.01577	0.04191	-0.00632
	375.058	485.053	89.1454	-271.511	-461.86	-500.237		0.24837	0.26323	0.21336	0.11592	0.05059	0.02422		-517.156	-909.531	-1134.97	-1015.46	-1817.9	-1767.63	-2566.39	-2889.66		0.02727	0.05295	0.03412	0.05083	0.0407	0.03645	0.02902	0.0066
	380.502	481.628	71.5564	-279.614	-470.225	-496.607		0.24851	0.2585	0.19754	0.1117	0.03922	0.038		-455.842	-835.202	-1038.63	-925.031	-1672.47	-1678	-2429.01	-2825.27		0.03551	0.06215	0.03834	0.05598	0.05528	0.04617	0.06091	0.00501
	380.957	482.392	58.8044	-293	-479.721	-479.47		0.25088	0.26044	0.2017	0.11006	0.03268	0.03664		-432.765	-786.634	-969.405	-863.449	-1565.4	-1501.98	-2276.73	-2755.62		0.03699	0.0649	0.0474	0.06789	0.05989	0.04269	0.07573	0.01084
	385.832	477.254	42.0486	-300.961	-485.871	-469.297		0.25112	0.25539	0.20263	0.10551	0.03355	0.04333		-379.501	-713.379	-876.427	-740.552	-1439.15	-1380.55	-2119.21	-2662.06		0.04491	0.0741	0.05066	0.07175	0.07447	0.06078	0.08153	0.01248
	386.083	476.721	30.1298	-314.348	-496.327	-452.013		0.25352	0.25766	0.19615	0.10355	0.02346	0.03972		-348.374	-666.823	-812.296	-636.976	-1319.34	-1203.86	-1976.86	-2562.7		0.04574	0.07717	0.06229	0.08464	0.07875	0.07341	0.09538	0.02057
	391.14	470.542	13.1426	-321.299	-502.256	-436.135		0.25359	0.25267	0.19386	0.09707	0.02208	0.05189		-300.342	-589.812	-715.83	-572.307	-1211.47	-1113.56	-1836.39	-2437.64		0.0543	0.08733	0.05331	0.08979	0.09237	0.07669	0.10214	0.02575
	392.643	468.366	1.20068	-334.24	-510.276	-414.974		0.25586	0.25474	0.1906	0.09543	0.01393	0.06052		-276.461	-543.256	-664.444	-470.072	-1100.92	-982.885	-1671.63	-2312.85		0.06287	0.08976	0.08008	0.10138	0.09923	0.09929	0.11664	0.03705
	395.149	459.317	-14.4673	-341.097	-515.368	-401.295		0.25584	0.24953	0.18767	0.08895	0.01286	0.0627		-219.976	-476.977	-578.309	-400.44	-965.944	-863.342	-1530.49	-2171.76		0.06338	0.09863	0.08237	0.10685	0.11446	0.10322	0.12437	0.04224
	398.748	453.808	-26.5481	-353.356	-520.731	-373.812		0.25818	0.2516	0.18376	0.08859	0.00568	0.05619		-195.558	-441.692	-524.777	-313.232	-883.7	-742.19	-1385.86	-2040.2		0.06131	0.10203	0.09111	0.11941	0.12003	0.12357	0.1379	0.05322
	402.644	442.907	-43.3501	-361.153	-524.151	-355.515		0.25813	0.24626	0.18019	0.08308	0.01011	0.0777		-154.503	-368.302	-441.862	-243.196	-750.875	-631.502	-1244.85	-1882.66		0.07085	0.11058	0.09791	0.12521	0.13365	0.13619	0.14724	0.06162
	403.077	435.617	-53.5331	-372.191	-528.407	-329.119		0.26033	0.24778	0.17757	0.07951	-0.000502172	0.0757		-141.891	-333.285	-394.903	-152.902	-667.96	-502.971	-1104.24	-1732.03		0.07136	0.1143	0.10632	0.13744	0.13986	0.14656	0.16109	0.07164
	406.812	421.753	-68.9002	-378.203	-529.366	-308.279		0.26025	0.2426	0.17367	0.07496	0.00242	0.08143		-77.2229	-268.751	-311.72	-94.8079	-552.845	-386.648	-967.662	-1569.93		0.0796	0.12317	0.1128	0.14324	0.15445	0.15403	0.1685	0.08069
	406.699	413.607	-81.9761	-389.359	-531.064	-281.612		0.26245	0.24473	0.17106	0.0759	-0.00143	0.09038		-66.7578	-234.404	-259.261	-9.34348	-466.978	-270.996	-827.055	-1419.72		0.07979	0.12657	0.12217	0.15451	0.16131	0.16375	0.18654	0.0965
	414.489	399.859	-94.8669	-394.22	-529.76	-258.92		0.26224	0.23904	0.16877	0.06781	0.00342	0.08644		-18.8602	-166.113	-178.626	58.6792	-353.205	-158.967	-696.913	-1256.79		0.08771	0.13447	0.12801	0.16095	0.17654	0.17573	0.19169	0.10426
	410.89	389.791	-110.859	-405.047	-527.472	-231.635		0.26441	0.24123	0.16583	0.06391	0.00569	0.10409		-1.68685	-139.28	-134.485	144.01	-274.046	-46.9376	-567.845	-1116.39		0.08918	0.13916	0.13674	0.17222	0.18243	0.1877	0.21069	0.11782
	415.833	374.933	-118.728	-411.106	-523.117	-209.387		0.26417	0.23544	0.16193	0.0613	0.01602	0.08566		47.2841	-79.8437	-39.3611	189.761	-160.005	52.0777	-441.192	-960.782		0.09678	0.14771	0.1429	0.17705	0.19766	0.2	0.21553	0.12719
	417.815	363.153	-129.096	-420.758	-516.524	-179.288		0.26624	0.23709	0.15932	0.05708	0.01733	0.1033		60.1642	-51.6686	-8.90516	282.47	-82.8585	170.145	-315.075	-823.42		0.09536	0.1511	0.15131	0.18993	0.20323	0.21005	0.23034	0.14043
	422.394	346.882	-142.912	-427.075	-510.595	-158.818		0.26606	0.23127	0.15606	0.05286	0.02411	0.11451		102.158	13.8049	61.935	328.087	7.8384	257.622	-193.922	-682.188		0.10425	0.16062	0.15747	0.19476	0.21814	0.22331	0.23968	0.15012
	421.596	335.033	-151.776	-436.258	-496.991	-133.212		0.26807	0.23318	0.15281	0.04896	0.02703	0.11412		122.552	37.15	106.21	406.709	88.8753	372.738	-73.1718	-544.134		0.10701	0.16305	0.16685	0.20796	0.22242	0.23433	0.25547	0.16529
	425.742	318.369	-165.5	-440.532	-493.719	-111.829		0.26773	0.22735	0.14891	0.04538	0.02802	0.12468		160.924	97.5251	172.891	467.755	195.002	455.519	29.3318	-401.52		0.11268	0.17289	0.17333	0.21408	0.237	0.24566	0.26417	0.17434
	427.519	306.195	-174.017	-449.527	-483.067	-84.2228		0.26971	0.22904	0.14661	0.04148	0.0348	0.12654		175.28	130.396	218.374	555.769	257.792	564.195	164.17	-278.806		0.11448	0.17403	0.18206	0.22664	0.24354	0.25667	0.27931	0.18951
	430.367	288.814	-187.254	-453.097	-469.315	-54.8886		0.26937	0.22244	0.144	0.0379	0.04223	0.14322		224.653	179.233	284.653	597.63	354.392	650.196	276.2	-134.81		0.1224	0.18451	0.18886	0.23082	0.25748	0.27058	0.28897	0.20694
	429.342	275.808	-196.026	-462.35	-457.285	-35.678		0.27103	0.22457	0.14042	0.03497	0.04289	0.13671		248.267	206.871	328.659	672.629	418.122	748.139	385.546	-23.012		0.1213	0.18662	0.1963	0.24274	0.26434	0.2832	0.30443	0.21309
	434.649	258.982	-207.412	-465.121	-442.032	-15.4305		0.27069	0.21846	0.13781	0.02978	0.05064	0.14501		283.955	267.381	399.366	738.372	514.186	838.434	499.32	110.067		0.13083	0.19646	0.20246	0.24982	0.27925	0.29421	0.31506	0.22504
	434.9	246.23	-217.248	-474.656	-425.402	9.08892		0.27254	0.22014	0.13391	0.02717	0.05259	0.14494		295.225	293.946	431.834	803.443	578.989	919.74	603.434	226.011		0.13134	0.19857	0.21087	0.26142	0.28514	0.30394	0.32666	0.2402
	439.798	229.682	-228.866	-477.005	-407.148	28.4723		0.27216	0.21429	0.13097	0.02295	0.06936	0.15454		342.586	344.527	490.331	850.268	663.917	1000.38	703.255	363.927		0.13926	0.20808	0.21767	0.26818	0.29811	0.31752	0.3389	0.25248
	440.003	218.157	-236.804	-484.872	-388.918	52.4732		0.27398	0.21574	0.12772	0.01969	0.06294	0.15575		345.94	367.47	521.324	903.13	722.549	1090.27	808.846	466.881		0.14042	0.21084	0.22737	0.27977	0.30562	0.32854	0.355	0.26603
	444.057	201.447	-248.885	-486.563	-367.909	71.4122		0.27325	0.20944	0.12349	0.01547	0.06908	0.15955		393.838	422.613	584.92	959.213	810.831	1165.27	903.434	596.506		0.14737	0.21939	0.23321	0.29136	0.32181	0.34051	0.36402	0.27702
	442.827	189.782	-255.643	-493.327	-348.745	94.1044		0.27462	0.21089	0.11766	0.01125	0.07103	0.16689		406.987	443.677	625.036	1013.42	860.474	1247.38	1002.05	706.231		0.14885	0.22214	0.24001	0.29587	0.32899	0.35024	0.37948	0.2938
	445.948	173.443	-269.436	-494.994	-326.382	112.673		0.27335	0.20485	0.11827	0.00767	0.07749	0.17487		447.908	494.66	674.141	1060.64	942.451	1317.42	1088.32	829.362		0.15033	0.23133	0.24617	0.2949	0.3381	0.36189	0.3885	0.30349
	446.13	162.751	-274.226	-499.832	-305.004	133.859		0.27433	0.2063	0.11598	0.00571	0.07944	0.17609		456.897	514.383	700.841	1112.03	995.581	1385.84	1188.14	931.349		0.1489	0.23183	0.25522	0.31294	0.35108	0.37419	0.40364	0.32027
	450.071	145.787	-275.569	-498.306	-281.928	151.934		0.27315	0.19993	0.1124	0.00149	0.09073	0.18633		494.061	567.514	762.021	1150.94	1044.15	1459.5	1284.07	1047.71		0.1652	0.24328	0.26138	0.31229	0.3589	0.38552	0.41234	0.33093
	448.727	136.552	-290.728	-503.754	-261.854	172.824		0.274	0.20216	0.10946	0.000812838	0.0885	0.1869		506.136	589.785	784.427	1228.49	1120.89	1543.89	1371.55	1144.72		0.16539	0.247	0.26979	0.32871	0.35448	0.39525	0.42748	0.34545
	451.552	121.509	-301.744	-499.034	-236.785	189.318		0.27253	0.19544	0.10621	0.000784155	0.09593	0.19424		550.412	643.184	841.583	1270.75	1194.82	1600.78	1453.53	1257.9		0.17331	0.25426	0.27627	0.3358	0.3855	0.40916	0.43618	0.35289
	449.661	111.164	-307.53	-500.419	-217.892	211.492		0.27293	0.19686	0.10198	0.00172	0.09756	0.19675		552.022	665.858	876.601	1316.5	1235.88	1666.39	1542.75	1340.4		0.17479	0.25798	0.28114	0.34642	0.38978	0.41759	0.45196	0.37612
	452.008	96.0745	-318.199	-495.346	-186.058	226.135		0.27079	0.19043	0.09905	0.00266	0.10595	0.20569		595.224	712.415	913.631	1335.42	1311.41	1721.94	1621.64	1461.19		0.18271	0.26492	0.28955	0.35158	0.40147	0.43021	0.46033	0.38645
	449.798	85.3591	-324.586	-498.893	-174.742	246.531		0.27086	0.19172	0.09547	0.0065	0.10629	0.20466		609.445	731.735	950.796	1399.29	1348.04	1781.11	1704.42	1554.74		0.18225	0.26831	0.29861	0.36124	0.40671	0.4409	0.47708	0.4013
	451.165	71.2185	-334.005	-490.743	-152.748	261.001		0.26878	0.18558	0.09286	0.01033	0.11436	0.21651		639.767	780.438	1015.46	1426.39	1423.85	1836.52	1781.84	1658.11		0.18888	0.27783	0.3038	0.36832	0.44159	0.45159	0.48643	0.41164
	448.203	61.8223	-339.907	-487.056	-132.059	279.471		0.26893	0.1871	0.09024	0.01675	0.11503	0.2174		645.671	795.062	1044.18	1485.83	1474.56	1892.87	1858.99	1757.48		0.19068	0.27929	0.31189	0.37959	0.42268	0.46196	0.5006	0.42842
	448.454	47.2189	-350.483	-477.967	-110.607	293.99		0.26678	0.1806	0.08634	0.0193	0.12374	0.22667		685.116	848.193	1094.89	1513.46	1523.54	1946.27	1932.11	1857.25		0.19764	0.28881	0.31836	0.38377	0.43598	0.47393	0.50865	0.43908
	444.399	38.517	-354.626	-472.261	-90.3601	311.226		0.26699	0.18176	0.08405	0.02442	0.12473	0.22596		685.653	861.475	1126.69	1579.34	1563.65	2007.05	2004.03	1951.64		0.18397	0.29156	0.32613	0.39569	0.45057	0.48462	0.52508	0.45457
	444.559	24.0987	-365.874	-461.27	-68.9326	325.251		0.26491	0.17581	0.08112	0.02697	0.13183	0.23362		716.511	906.69	1181.57	1600.14	1628.05	2058.57	2075.27	2050.73		0.20317	0.29914	0.33197	0.4002	0.46193	0.49564	0.53346	0.46523
	439.684	14.8877	-369.831	-453.355	-48.932	343.45		0.26515	0.1772	0.07786	0.03145	0.1325	0.22582		714.365	922.119	1208.67	1653	1665.76	2105.4	2130.15	2134.89		0.20626	0.30029	0.3407	0.41243	0.46557	0.50504	0.54956	0.48201
	439.365	2.64488	-378.464	-441.307	-28.1932	355.154		0.2632	0.17093	0.07267	0.03561	0.14282	0.24218		743.479	966.663	1245.97	1679.97	1735.79	2146.72	2189.85	2230.66		0.21128	0.30658	0.3446	0.41565	0.47468	0.51669	0.55794	0.49267
	433.715	-7.26044	-383	-431.796	-9.1274	369.995		0.26327	0.17213	0.07135	0.04009	0.1422	0.24243		738.917	975.518	1269.71	1727.2	1767.46	2203.48	2222.32	2310.82		0.21114	0.30869	0.3543	0.42821	0.4854	0.52706	0.57308	0.51815
	433.032	-22.8127	-392.257	-415.192	12.128	383.058		0.2611	0.16621	0.0697	0.04296	0.14995	0.25009		764.946	1018.05	1326.07	1750.94	1842.19	2236.89	2305.24	2407		0.21745	0.31756	0.35885	0.43207	0.49419	0.53807	0.58177	0.51818
	424.968	-29.5937	-397.21	-403.966	28.9059	398.466		0.26114	0.16747	0.06419	0.04712	0.14063	0.2497		757.701	1023.28	1339.21	1799.11	1860.17	2280.63	2364.95	2470.3		0.21668	0.31548	0.36855	0.44431	0.50491	0.54844	0.59627	0.5356
	421.46	-43.063	-404.939	-384.873	48.3901	409.998		0.25913	0.16101	0.06222	0.04967	0.15804	0.25672		779.973	1059.24	1381.34	1830.24	1924.3	2336.31	2420.09	2560.12		0.22234	0.32242	0.37277	0.44914	0.50307	0.55848	0.60529	0.54626
	413.669	-50.7697	-406.652	-372.003	66.1029	424.245		0.25927	0.16227	0.05864	0.05479	0.15999	0.25568		768.703	1061.12	1398.52	1844.06	1949.53	2380.45	2473.76	2631.02		0.22189	0.3255	0.38054	0.45783	0.51637	0.56853	0.62139	0.56336
	407.769	-63.8457	-416.789	-353.074	85.4149	433.777		0.25703	0.15554	0.05571	0.05766	0.16742	0.26334		793.792	1090.37	1429.24	1849.83	2010.98	2418.69	2510.93	2716.57		0.22755	0.3305	0.38444	0.46234	0.53676	0.58115	0.63074	0.57209
	397.154	-72.8715	-420.052	-338.772	100.053	448.741		0.25714	0.15758	0.05245	0.06214	0.16776	0.26424		781.314	1084.73	1436.76	1868.75	2035.8	2465.65	2571.98	2797.55		0.2271	0.33003	0.39124	0.472	0.55134	0.58958	0.6462	0.58887
	390.662	-84.6514	-427.018	-317.542	120.152	457.976		0.2549	0.1514	0.04855	0.0663	0.17744	0.26868		793.255	1112.91	1469.09	1863.78	2087.99	2498.12	2637.45	2883.65		0.23244	0.33407	0.39514	0.47457	0.56303	0.60091	0.6536	0.59921
	379.705	-92.7284	-430.628	-303.216	137.594	470.372		0.25491	0.15234	0.04626	0.06982	0.17295	0.26796		783.193	1102.71	1457.42	1870.76	2099.13	2527.1	2667.37	2926.08		0.23069	0.33264	0.40227	0.48391	0.5525	0.61032	0.66681	0.61534
	372.529	-103.652	-440.001	-282.103	153.634	479.583		0.25264	0.14601	0.04268	0.07269	0.18489	0.27304		797.28	1124.45	1477.41	1858.01	2143.14	2535.42	2719.84	3012.17		0.23604	0.33571	0.40359	0.48423	0.56322	0.61939	0.67229	0.62536
	360.957	-111.59	-441.552	-267.096	169.723	489.46		0.25268	0.14749	0.04007	0.07717	0.18652	0.27265		775.143	1109.42	1466.54	1857.34	2155.88	2553.93	2757.67	3061.51		0.23268	0.33234	0.40943	0.49293	0.56943	0.62686	0.68163	0.64214
	353.599	-124.365	-447.106	-245.749	185.542	500.301		0.25035	0.14132	0.03649	0.08036	0.19266	0.27838		790.572	1125.25	1503.97	1817.76	2177.48	2547.23	2804.63	3129.64		0.23964	0.33123	0.41107	0.49196	0.57822	0.63562	0.68356	0.64861
	341.48	-131.169	-452.499	-230.108	202.222	511.586		0.25013	0.14277	0.0342	0.08452	0.19397	0.27509		767.629	1107.27	1468.69	1803.27	2174	2546.56	2843.27	3176.22		0.23371	0.32529	0.4153	0.49711	0.57831	0.64051	0.69226	0.66443
	334.054	-142.162	-457.914	-209.371	218.656	518.821		0.24786	0.13685	0.03094	0.08803	0.20172	0.2805		782.656	1117.74	1479.15	1761.95	2185.4	2519.85	2866.62	3203.44		0.23873	0.32482	0.41469	0.49356	0.58452	0.64766	0.68872	0.66961
	321.435	-148.989	-461.178	-194.364	232.285	527.513		0.24752	0.1378	0.02768	0.09219	0.20174	0.27173		753.408	1092.25	1456.48	1734.98	2164.47	2482.82	2868.23	3218.51		0.23376	0.32306	0.41666	0.49549	0.58107	0.64965	0.6929	0.67898
	312.596	-160.283	-466.57	-173.861	248.67	533.859		0.24515	0.13165	0.02378	0.09603	0.21045	0.27971		761.189	1093.72	1447.62	1679.3	2152.8	2434.66	2900.7	3254.02		0.23589	0.32034	0.41315	0.49033	0.58503	0.65003	0.68678	0.67837
	299.384	-166.393	-469.833	-159.888	262.373	539.464		0.24487	0.13301	0.02181	0.0989	0.21047	0.27384		728.989	1066.75	1415.29	1653.67	2100.07	2392.79	2888.49	3225		0.2306	0.31246	0.41416	0.49098	0.57932	0.6488	0.68678	0.68259
	290.09	-177.108	-475.318	-138.611	276.74	540.897		0.24241	0.12693	0.01791	0.10564	0.21951	0.27732		733.282	1069.84	1405.76	1577.33	2091.08	2315.64	2846.63	3216.3		0.23079	0.30619	0.40839	0.48099	0.57845	0.64821	0.67873	0.67972
	277.561	-182.616	-476.406	-123.228	290.172	544.057		0.24229	0.12761	0.01402	0.10786	0.22082	0.26984		698.265	1032.94	1355.45	1527.02	2021.84	2242.12	2804.1	3171.93		0.2255	0.29509	0.40682	0.47841	0.56791	0.64344	0.6739	0.682
	267.903	-194.466	-482.4	-102.28	304.466	536.946		0.2397	0.12202	0.01175	0.11073	0.22728	0.27073		698.399	1032.41	1343.91	1465.03	1994.34	2158.4	2752.31	3124.53		0.2273	0.30396	0.3988	0.46777	0.56382	0.6377	0.66198	0.67494
	255.055	-201.131	-482.979	-90.044	316.275	526.821		0.23942	0.12392	0.00851	0.11554	0.22826	0.26487		669.15	991.082	1293.33	1418.07	1918.4	2057.36	2696.09	3057.37		0.22008	0.29609	0.39465	0.46423	0.55231	0.62874	0.65328	0.66982
	245.648	-210.18	-487.168	-69.3773	330.249	524.006		0.23692	0.11655	0.00528	0.11905	0.23472	0.26447		662.978	984.91	1272.67	1323.75	1859.1	1961.16	2624.97	2992.55		0.21995	0.28756	0.38792	0.45231	0.54725	0.62075	0.63847	0.65761
	232.231	-216.868	-487.237	-55.803	342.894	514.573		0.23642	0.1183	0.00204	0.12321	0.23442	0.25796		631.986	937.415	1217.12	1261.23	1775.91	1849.94	2523	2890.28		0.21466	0.28323	0.38023	0.44844	0.5322	0.60825	0.62848	0.64862
	222.527	-226.033	-491.125	-36.8272	357.532	499.51		0.23373	0.1117	0.000414668	0.1264	0.24346	0.25821		628.229	925.205	1186.26	1174.55	1708.42	1728.11	2410.84	2801.83		0.21646	0.27567	0.37479	0.43748	0.52746	0.59768	0.61366	0.63415
	209.406	-231.402	-490.5	-23.065	368.357	486.596		0.23335	0.11297	-0.000244032	0.13088	0.23478	0.25074		592.138	878.783	1122.26	1107.74	1607.66	1622.65	2290.21	2677.87		0.20989	0.27166	0.37032	0.43136	0.5137	0.58582	0.60303	0.61389
	200.978	-240.868	-493.347	-3.68995	380.805	467.829		0.23098	0.10711	0.00103	0.13311	0.24865	0.25131		590.259	864.427	1095.7	1022.81	1539.37	1504.05	2169.59	2558.74		0.20975	0.27023	0.36359	0.41912	0.50671	0.57363	0.58886	0.60104
	187.925	-246.677	-490.107	7.91162	390.129	447.284		0.23061	0.10805	4.85677e-05	0.13823	0.24867	0.24351		548.533	813.309	1026.33	951.833	1423.71	1380.88	2028.71	2404.65		0.20092	0.25623	0.35847	0.41428	0.49424	0.56113	0.5821	0.59624
	179.224	-256.027	-491.681	27.9913	403.956	422.023		0.22766	0.10252	0.000999867	0.14046	0.25481	0.24086		542.898	796.538	988.765	843.828	1344.42	1254.09	1897.63	2255.81		0.20176	0.25737	0.34885	0.40139	0.49433	0.54927	0.55375	0.57952
	166.49	-260.678	-487.816	40.4853	420.193	397.997		0.22706	0.10288	0.00421	0.14526	0.25418	0.2366		501.709	751.86	907.057	795.527	1232.93	1153.19	1758.5	2080.72		0.19357	0.25368	0.34405	0.39656	0.46865	0.53741	0.55633	0.56763
	158.426	-270.028	-489.598	59.0854	426.122	369.97		0.2246	0.09761	0.0087	0.15007	0.26065	0.23525		494.732	720.733	880.626	709.391	1150.68	1025.87	1615.2	1906.73		0.19408	0.24677	0.33442	0.38367	0.44652	0.52749	0.53958	0.55187
	144.577	-274.911	-482.794	70.4522	434.339	344.932		0.22413	0.09919	0.01352	0.15487	0.25777	0.22712		455.823	664.114	804.15	647.406	1037.84	926.046	1469.22	1723.62		0.18751	0.22826	0.32931	0.37884	0.44532	0.51498	0.53088	0.54127
	136.786	-283.752	-481.521	89.663	445.459	316.239		0.22105	0.09105	0.01576	0.15709	0.26552	0.22609		438.382	642.379	758.533	557.379	957.88	809.32	1340.15	1550.6		0.18512	0.23584	0.32032	0.36756	0.43189	0.50377	0.51509	0.52713
	125.738	-288.01	-475.156	101.499	454.734	290.83		0.22035	0.09383	0.01897	0.16158	0.2636	0.21829		395.448	584.016	689.705	504.651	847.325	710.304	1197.13	1380.07		0.17822	0.22475	0.31488	0.36401	0.4323	0.49094	0.5064	0.51589
	117.287	-297.013	-471.962	120.123	465.116	261.421		0.21782	0.0871	0.02314	0.1638	0.25782	0.21628		388.606	555.975	643.819	422.138	773.264	595.993	1065.78	1209.4		0.17841	0.22331	0.30622	0.35016	0.41886	0.48069	0.49255	0.50013
	105.579	-301.248	-462.89	128.907	474.367	238.061		0.21738	0.08853	0.02602	0.16861	0.26815	0.20816		343.391	500.966	568.014	360.287	664.991	496.306	934.964	1037.34		0.17022	0.21704	0.30046	0.34661	0.41058	0.46884	0.48385	0.48889
	97.948	-309.557	-455.045	146.262	484.675	208.801		0.21466	0.08267	0.02955	0.17244	0.27397	0.20744		329.035	471.584	528.032	281.933	581.807	389.643	810.724	872.202		0.16945	0.2111	0.29148	0.33244	0.40326	0.45537	0.46774	0.47217
	85.579	-314.556	-446.343	155.844	493.557	185.491		0.21329	0.08358	0.03244	0.17499	0.27238	0.21092		283.284	409.732	454.374	227.193	494.329	295.457	682.325	699.874		0.1619	0.20258	0.28604	0.32889	0.39079	0.4448	0.45808	0.46286
	78.7226	-322.656	-440.14	172.636	504.455	158.552		0.21089	0.07737	0.035	0.18012	0.2769	0.19829		275.1	383.57	411.709	155.548	428.99	189.331	563.184	556.706		0.16209	0.19985	0.27706	0.31761	0.38412	0.43422	0.44165	0.4471
	64.8047	-325.618	-426.162	183.533	511.934	134.551		0.21042	0.0786	0.03853	0.1846	0.27467	0.19048		225.592	318.096	335.636	95.441	330.913	97.9629	447.532	391.151		0.15391	0.19101	0.27291	0.31213	0.37294	0.42237	0.43424	0.4365
	59.93	-334.112	-419.566	199.057	520.201	109.661		0.20692	0.07246	0.04173	0.18747	0.27759	0.1888		212.846	295.958	300.35	24.1983	269.465	4.58257	330.806	247.431		0.15506	0.18828	0.26199	0.2986	0.36594	0.41147	0.41975	0.42011
	49.0417	-337.028	-405.425	209.813	526.45	87.0424		0.20755	0.07349	0.04429	0.19291	0.2731	0.17939		170.181	235.315	225.216	-21.2843	171.657	-96.7135	216.898	101.499		0.13882	0.17847	0.25816	0.29473	0.35122	0.39994	0.41588	0.40854
	41.6613	-345.776	-394.733	223.67	530.362	61.0414		0.20315	0.06751	0.04911	0.19482	0.27762	0.17771		155.959	213.446	201.066	-107.285	112.489	-192.509	104.734	-32.9619		0.14127	0.17575	0.25047	0.28732	0.34487	0.38969	0.41041	0.39182
	30.773	-347.905	-379.667	232.571	532.502	38.9912		0.20367	0.06864	0.05071	0.19898	0.27378	0.16991		110.477	152.668	126.738	-157.061	17.7668	-285.084	-13.4675	-175.991		0.13663	0.16852	0.24213	0.27669	0.33272	0.37783	0.38593	0.38251
	24.9416	-356.237	-368.28	247.272	536.98	13.5335		0.2013	0.06253	0.05424	0.20249	0.27251	0.16823		100.951	120.468	106.613	-230.853	-39.9251	-388.527	-124.021	-298.014		0.13585	0.16483	0.23476	0.26799	0.32573	0.36661	0.37143	0.36547
	13.1878	-358.898	-352.775	255.751	535.159	-6.59064		0.20061	0.06714	0.05809	0.20633	0.26931	0.15882		54.1266	66.8009	25.9783	-286.935	-127.134	-468.356	-240.344	-440.352		0.12799	0.15695	0.22996	0.26219	0.31164	0.35637	0.36467	0.35551
	6.83247	-366.165	-340.647	270.359	533.806	-29.9001		0.19595	0.05765	0.06001	0.20952	0.26933	0.15843		40.7099	48.2858	-17.2235	-358.043	-187.375	-564.419	-344.86	-559.059		0.12592	0.15229	0.22033	0.26251	0.30626	0.34515	0.34244	0.33976
	-2.43851	-368.618	-323.845	279.588	527.311	-51.2094		0.19558	0.05891	0.06418	0.214	0.26226	0.14966		-10.0052	-4.17349	-72.9028	-403.123	-277.937	-644.248	-458.767	-696.145		0.11999	0.14538	0.21425	0.25445	0.29315	0.32878	0.33825	0.32916
	-9.75051	-376.603	-311.279	293.421	518.306	-74.5929		0.19327	0.05264	0.06706	0.21848	0.26518	0.14927		-14.8352	-37.9836	-102.956	-480.269	-337.641	-737.494	-561.942	-799.651		0.11889	0.14169	0.20688	0.21869	0.28712	0.32143	0.32279	0.30438
	-19.5454	-380.468	-293.412	301.359	507.137	-94.9886		0.19255	0.05384	0.07027	0.22006	0.26004	0.1405		-63.9403	-88.967	-158.77	-532.594	-425.521	-813.03	-655.456	-924.161		0.11135	0.13446	0.20273	0.22932	0.27304	0.30828	0.31055	0.30087
	-25.4907	-386.3	-280.637	314.84	497.124	-116.471		0.19024	0.04779	0.07283	0.22519	0.25297	0.13914		-69.8437	-110.434	-196.605	-605.581	-479.456	-907.886	-769.363	-1027.81		0.11154	0.13495	0.19052	0.21611	0.26733	0.30029	0.29606	0.28866
	-34.83	-389.007	-259.831	322.661	484.257	-135.237		0.18781	0.04896	0.07668	0.22806	0.25332	0.13038		-115.729	-164.235	-258.456	-653.881	-567.737	-993.886	-911.043	-1142.5		0.10303	0.12257	0.18766	0.21256	0.25422	0.28746	0.30604	0.27806
	-42.2103	-395.974	-250.158	335.155	475.154	-156.2		0.18579	0.04278	0.07957	0.21515	0.25366	0.12869		-127.267	-185.836	-293.473	-737.064	-624.758	-1078.55	-962.161	-1224.45		0.10257	0.11888	0.17997	0.19967	0.24658	0.27947	0.2748	0.26263
	-53.0758	-397.409	-235.3	342.694	450.478	-174.473		0.1849	0.04346	0.08213	0.24024	0.24594	0.11896		-168.054	-237.624	-352.641	-766.983	-710.491	-1147.24	-1056.08	-1344.4		0.07796	0.11132	0.17195	0.19484	0.23411	0.26665	0.25805	0.25299
	-58.0415	-404.074	-219.771	355.188	429.714	-194.325		0.18195	0.03786	0.08566	0.23184	0.24854	0.11857		-177.714	-260.701	-387.658	-833.127	-762.413	-1237	-1145.97	-1431.88		0.09297	0.10666	0.16168	0.18356	0.22808	0.2564	0.24613	0.23627
	-68.292	-405.81	-201.974	362.493	409.417	-211.659		0.18116	0.03916	0.08951	0.24051	0.24147	0.11045		-223.867	-315.038	-449.509	-878.476	-847.207	-1307.43	-1235.32	-1534.97		0.08381	0.09975	0.16397	0.17905	0.21335	0.24518	0.23872	0.226
	-74.1005	-411.85	-188.574	374.987	385.283	-230.252		0.17834	0.03208	0.08982	0.24306	0.23924	0.10844		-232.856	-331.004	-483.587	-942.607	-893.628	-1383.64	-1313.27	-1616.5		0.08465	0.09542	0.15209	0.16584	0.20894	0.2359	0.21714	0.21089
	-82.6198	-413.516	-170.892	381.986	361.198	-244.87		0.17752	0.03421	0.0956	0.24335	0.23346	0.10064		-263.178	-391.379	-545.036	-991.981	-971.981	-1452.33	-1405.04	-1716.69		0.07711	0.08818	0.14665	0.16197	0.19485	0.22372	0.2049	0.20222
	-87.745	-419.441	-158.326	392.719	334.997	-262.549		0.17441	0.02781	0.09816	0.25008	0.23251	0.09896		-283.035	-409.626	-578.846	-1051.55	-1027.39	-1531.09	-1489.97	-1777.08		0.07762	0.08482	0.14121	0.15102	0.1885	0.21283	0.20554	0.18582
	-97.0843	-420.668	-142.357	398.144	310.813	-275.784		0.17368	0.02911	0.10298	0.24812	0.23189	0.08955		-318.052	-465.171	-637.074	-1099.45	-1105.61	-1594.95	-1567.39	-1889.98		0.07008	0.07823	0.13287	0.14586	0.17732	0.2029	0.18299	0.17619
	-102.323	-426.731	-129.489	410.615	284.932	-293.711		0.17092	0.0228	0.10522	0.26162	0.22578	0.08916		-337.775	-483.417	-672.36	-1157.01	-1153.78	-1667	-1641.31	-1965.3		0.06962	0.07196	0.12775	0.13426	0.17033	0.19394	0.19201	0.16108
	-111.207	-427.611	-113.428	415.383	259.322	-309.588		0.17029	0.02397	0.1081	0.24839	0.21904	0.07878		-374.939	-529.034	-731.796	-1198.73	-1233.87	-1723.75	-1712.69	-2053.33		0.06176	0.06344	0.12392	0.12943	0.15753	0.1824	0.16302	0.15306
	-116.72	-433.975	-101	426.679	235.778	-325.021		0.16721	0.01795	0.11163	0.26189	0.21616	0.07968		-381.245	-552.782	-766.813	-1259.91	-1283.65	-1799.69	-1790.91	-2125.74		0.0613	0.05942	0.11365	0.11718	0.15215	0.17119	0.14981	0.13698
	-125.991	-436.359	-84.0359	431.494	210.931	-337.589		0.16639	0.01912	0.11516	0.2712	0.20941	0.06994		-423.91	-607.924	-821.956	-1302.98	-1354.22	-1854.3	-1865.5	-2203.54		0.05215	0.05445	0.09469	0.11428	0.13904	0.15997	0.14981	0.12799
	-130.979	-440.71	-72.6031	443.002	187.904	-352.947		0.16341	0.01326	0.11772	0.26376	0.20847	0.06858		-439.071	-631.403	-845.167	-1377.17	-1395.68	-1924.87	-1929.5	-2272.22		0.05234	0.05108	0.08731	0.10171	0.1343	0.15166	0.13467	0.11449
	-139.339	-441.566	-55.8011	448.944	164.139	-366.158		0.16274	0.0142	0.11835	0.26792	0.20108	0.06046		-477.711	-673.532	-912.518	-1396.36	-1482.35	-1977.87	-1996.45	-2352.51		0.04351	0.04159	0.09798	0.0972	0.11989	0.14076	0.12566	0.10486
	-144.077	-447.861	-44.5535	457.986	142.613	-380.973		0.15976	0.00802	0.12381	0.26951	0.20045	0.05781		-479.723	-706.805	-939.888	-1495.91	-1526.09	-2048.71	-2059.64	-2408.62		0.04499	0.04015	0.07837	0.08592	0.11483	0.13084	0.11342	0.09168
	-151.412	-448.069	-28.2838	463.294	118.946	-394.233		0.15903	0.00948	0.12702	0.27431	0.19403	0.05034		-530.975	-758.191	-998.116	-1496.04	-1595.05	-2094.86	-2129.28	-2491.26		0.05258	0.03163	0.07357	0.08206	0.10333	0.11898	0.10536	0.08398
	-156.924	-452.189	-19.5357	473.463	98.1829	-407.542		0.15612	0.00295	0.13055	0.26719	0.19244	0.05027		-526.682	-770.4	-1020.66	-1552.93	-1638.25	-2152.28	-2187.37	-2552.06		0.03699	0.0273	0.06491	0.07174	0.0973	0.11131	0.09151	0.07081
	-164.578	-454.086	-1.92366	477.057	75.6728	-419.32		0.15532	0.00425	0.1344	0.27006	0.18021	0.04118		-581.422	-818.7	-1126.11	-1588.35	-1710.97	-2205.01	-2245.47	-2631.8		0.02784	0.0191	0.05883	0.06917	0.08418	0.10074	0.0841	0.06278
	-169.84	-459.039	5.41276	487.367	55.2784	-432.012		0.15231	-0.000707951	0.13632	0.27454	0.18346	0.04014		-579.677	-835.739	-1109.74	-1647.38	-1745.59	-2254.25	-2299.8	-2681.41		0.02706	0.01573	0.05049	0.05596	0.07944	0.09145	0.07122	0.04864
	-176.833	-458.414	24.2051	490.702	33.1373	-438.456		0.15149	0.00281	0.14049	0.27645	0.17413	0.03105		-628.782	-894.638	-1163.28	-1685.22	-1813.34	-2305.9	-2354.54	-2755.48		0.01855	0.0085	0.04537	0.05015	0.06697	0.07927	0.06478	0.04609
	-180.751	-463.043	34.1567	499.087	13.6778	-454.482		0.1486	-0.000853983	0.14337	0.27739	0.17447	0.03001		-630.661	-908.189	-1187.56	-1733.12	-1851.44	-2365.34	-2407.67	-2818.08		0.01874	0.00416	0.03736	0.03952	0.06191	0.0716	0.05189	0.03066
	-188.7	-462.927	49.8479	501.717	-8.16796	-464.803		0.14784	0.00295	0.14626	0.27768	0.1658	0.0177		-676.814	-964.807	-1246.06	-1780.61	-1919.2	-2403.04	-2469.66	-2880.13		0.01088	-0.000173608	0.03256	0.03694	0.04976	0.06135	0.04448	0.02586
	-192.117	-466.306	60.5401	509.491	-27.1108	-475.964		0.1447	-0.000355815	0.14946	0.27797	0.16549	0.01989		-685.267	-982.92	-1265.11	-1819.12	-1948.45	-2453.76	-2502.8	-2934.58		0.01107	1.39921e-06	0.02551	0.02534	0.04406	0.05304	0.02065	0.0159
	-199.042	-465.704	74.6576	509.491	-48.809	-484.483		0.14416	0.00493	0.15299	0.27859	0.15134	0.01144		-732.896	-1024.38	-1319.71	-1840.58	-2014.59	-2494.41	-2563.98	-3010.58		0.00224	-0.00143	0.01749	0.01922	0.03062	0.04247	0.02516	0.014
	-204.19	-468.898	84.6093	514.47	-66.9153	-493.594		0.14115	0.00472	0.1562	0.2763	0.15619	0.01009		-724.041	-1043.29	-1344.8	-1856.82	-2050.41	-2542.98	-2597.25	-3036.56		0.00468	0.000996413	0.0127	0.00987	0.02653	0.03318	0.01646	0.00791
	-211.069	-468.111	98.6573	512.192	-86.6208	-500.385		0.14052	0.01187	0.15941	0.27531	0.15009	0.00261		-750.472	-1087.44	-1394.71	-1835.08	-2104.75	-2579.2	-2653.74	-3090.74		-0.00125	0.00406	0.01016	0.01052	0.0147	0.02326	0.01453	0.00794
	-214.782	-469.662	108.077	513.789	-104.826	-509.052		0.13747	0.01233	0.16132	0.27431	0.1485	0.00447		-732.762	-1099.91	-1415.37	-1807.71	-2137.22	-2619.18	-2685.8	-3113.4		0.00796	0.02032	-0.000363117	0.000527053	0.01189	0.01527	0.00873	0.000561268
	-221.729	-469.315	121.801	508.458	-122.415	-516.484		0.13671	0.01769	0.1655	0.27332	0.14111	0.00085622		-735.445	-1130.77	-1437.38	-1728.42	-2191.29	-2613.82	-2733.57	-3140.9		0.00106	0.01726	0.000719086	0.00213	0.00506	0.00502	0.01002	0.00446
	-225.943	-470.865	130.919	507.096	-139.144	-521.373		0.13373	0.01679	0.16838	0.26975	0.13919	0.00401		-704.587	-1115.74	-1430	-1654.36	-2210.07	-2597.18	-2764.02	-3149.19		0.00737	0.02579	-0.000776712	0.00696	0.00818	0.00121	0.00647	-0.00228
	-233.962	-468.25	144.458	498.1	-154.618	-511.447		0.13294	0.02305	0.17223	0.2694	0.11892	0.00329		-668.362	-1109.04	-1434.02	-1541.93	-2213.56	-2533.59	-2802.66	-3148.09		0.00724	0.02885	0.00127	0.02532	0.00422	-0.00131	0.01098	-0.000637383
	-236.08	-468.898	152.859	492.158	-174.028	-526.756		0.12999	0.02161	0.17479	0.26582	0.13118	0.00741		-607.182	-1071.47	-1369.09	-1445.73	-2186.19	-2454.29	-2824.13	-3118.37		0.01842	0.03706	0.00461	0.01888	0.0125	-0.000604502	0.01131	-0.00254
	-242.276	-466.237	166.56	481.496	-192.946	-522.929		0.12936	0.0279	0.17864	0.26386	0.1225	0.0157		-576.592	-1036.59	-1325.21	-1340.68	-2151.44	-2322.94	-2828.42	-3094.88		0.0193	0.04012	0.01567	0.03369	0.01659	0.003	0.02065	-0.00089915
	-245.556	-467.648	174.406	473.346	-206.477	-523.744		0.12628	0.02668	0.18088	0.2619	0.12316	0.0243		-517.558	-965.478	-1233.98	-1239.38	-2053.1	-2184.21	-2791.66	-3045.27		0.02727	0.04898	0.01933	0.03179	0.0297	0.0124	0.02451	-0.0028
	-253.437	-461.353	189.542	457.493	-222.787	-516.534		0.12568	0.03278	0.18828	0.25801	0.11545	0.02517		-491.53	-925.094	-1169.72	-1129.37	-1957.03	-2038.37	-2729.01	-3005.75		0.02879	0.05268	0.02847	0.04728	0.03508	0.01956	0.03611	0.00197
	-255.784	-458.437	195.143	445.421	-236.835	-512.83		0.12251	0.03149	0.18698	0.25766	0.11418	0.03538		-430.216	-844.192	-1061.44	-1035.99	-1827.56	-1904.48	-2653.47	-2938.17		0.03611	0.06122	0.03277	0.05537	0.04786	0.03122	0.04029	0.00865
	-262.936	-454.572	202.016	427.572	-253.489	-503.323		0.12197	0.03759	0.19179	0.25441	0.1142	0.03658		-404.59	-802.332	-1006.97	-929.191	-1721.7	-1748.04	-2540.9	-2893.95		0.0357	0.06524	0.04255	0.06442	0.05388	0.03935	0.05543	0.00567
	-266.33	-452.906	214.977	411.883	-267.537	-495.249		0.11889	0.03624	0.19371	0.2489	0.10359	0.04614		-354.277	-720.356	-912.518	-851.642	-1590.76	-1612.66	-2399.62	-2821.12		0.0456	0.07313	0.0475	0.06478	0.06667	0.05005	0.06349	0.00334
	-271.433	-446.31	226.34	389.712	-283.158	-482.31		0.11807	0.04244	0.19724	0.2492	0.09556	0.04701		-327.176	-669.507	-814.308	-743.907	-1479.53	-1466.15	-2247.21	-2754.65		0.04487	0.07683	0.05599	0.06836	0.07205	0.05914	0.07283	0.01067
	-274.622	-443.927	234.533	372.028	-296.074	-471.89		0.11512	0.04103	0.19884	0.24723	0.09654	0.054		-265.191	-600.142	-759.434	-669.31	-1345.9	-1339.5	-2099.89	-2657.78		0.05702	0.08537	0.0619	0.08289	0.08677	0.06984	0.07992	0.01639
	-280.681	-436.613	245.202	348.331	-309.678	-455.815		0.11426	0.04751	0.20397	0.24463	0.08722	0.05616		-246.139	-560.429	-700.267	-566.807	-1243.94	-1193.53	-1946.94	-2559.94		0.05725	0.09036	0.07039	0.09323	0.0915	0.0815	0.09377	0.01534
	-283.118	-432.031	252.863	330.176	-322.594	-440.95		0.11157	0.0461	0.20654	0.24106	0.08499	0.0654		-189.923	-484.893	-617.083	-490.868	-1113.53	-1072.64	-1801.64	-2445.24		0.06264	0.09889	0.07502	0.09455	0.10558	0.09059	0.10085	0.02041
	-289.177	-422.866	263.995	305.258	-335.977	-420.678		0.11065	0.0521	0.21007	0.23813	0.07985	0.06724		-168.322	-446.656	-556.44	-395.878	-1015.05	-940.757	-1656.34	-2330.26		0.06288	0.10099	0.08544	0.11327	0.11128	0.10322	0.11438	0.03998
	-292.047	-416.895	270.684	286.423	-347.465	-402.628		0.10773	0.05075	0.21488	0.23359	0.07858	0.06006		-123.108	-379.438	-472.586	-331.344	-893.762	-834.899	-1499.23	-2181.43		0.07116	0.1092	0.09071	0.11943	0.12342	0.11489	0.12276	0.03862
	-298.448	-406.296	281.607	262.021	-361.267	-379.269		0.10694	0.05733	0.21583	0.23131	0.06765	0.078		-109.691	-342.542	-426.298	-238.903	-802.127	-697.915	-1369.22	-2050.29		0.07236	0.11387	0.0992	0.1259	0.13492	0.12591	0.13596	0.06141
	-300.84	-397.987	286.792	243.468	-372.706	-357.836		0.1038	0.05624	0.21872	0.2287	0.06767	0.08724		-60.9886	-275.996	-342.176	-172.759	-683.255	-582.934	-1224.72	-1895.65		0.07968	0.12208	0.10479	0.14108	0.14739	0.13822	0.14498	0.04715
	-307.195	-388.591	296.535	220.476	-384.588	-333.169		0.1032	0.0624	0.22225	0.22577	0.06446	0.0865		-41.6686	-241.515	-292.4	-85.1478	-595.242	-465.538	-1088.68	-1737.42		0.08056	0.12514	0.1136	0.14594	0.1547	0.1486	0.15948	0.07477
	-309.655	-380.931	304.242	203.073	-394.576	-310.748		0.10028	0.06125	0.22384	0.22124	0.06223	0.09639		4.08234	-175.639	-215.656	-18.0643	-480.797	-391.747	-945.792	-1588.59		0.08949	0.13399	0.12048	0.14533	0.16684	0.16156	0.16721	0.08339
	-314.963	-368.202	314.24	182.124	-405.942	-283.809		0.09962	0.06744	0.22769	0.21799	0.05258	0.09823		18.1699	-145.585	-156.22	64.8509	-399.627	-233.027	-822.896	-1444.45		0.0894	0.13834	0.13058	0.16598	0.1719	0.17129	0.1788	0.09491
	-316.99	-358.644	320.304	163.477	-415.93	-261.537		0.09654	0.06632	0.22993	0.21731	0.05099	0.10812		68.3483	-86.0154	-87.9295	110.87	-288.536	-134.28	-682.155	-1286.36		0.09898	0.14784	0.13585	0.17214	0.18726	0.1836	0.18976	0.09708
	-322.753	-347.627	330.279	140.273	-427.124	-229.067		0.09594	0.07219	0.23314	0.21052	0.05069	0.10866		78.0084	-54.7544	-47.8136	207.202	-204.28	-18.2258	-582.469	-1137.81		0.10598	0.1509	0.14563	0.18216	0.19651	0.19591	0.20361	0.10957
	-326.079	-338.671	337.454	124.186	-435.783	-212.498		0.09264	0.07011	0.23667	0.20791	0.05039	0.11694		125.504	8.30404	25.8441	261.138	-99.7636	82.5337	-422.006	-986.348		0.10686	0.15879	0.15187	0.18702	0.20994	0.2079	0.2123	0.11689
	-330.84	-325.618	346.04	102.862	-450.273	-186.226		0.09198	0.0771	0.23762	0.2037	0.04171	0.11942		133.554	35.1375	72.1317	342.443	-25.7034	200.467	-306.354	-848.432		0.10709	0.16314	0.161	0.19898	0.21628	0.22021	0.22745	0.14774
	-333.937	-316.176	351.641	86.6569	-454.037	-165.114		0.08916	0.07599	0.23954	0.19916	0.03561	0.12706		182.927	95.781	144.179	395.707	80.2887	288.749	-188.153	-693.796		0.11795	0.17038	0.16627	0.20384	0.23068	0.23155	0.23646	0.14927
	-338.721	-303.192	361.778	66.2719	-463.829	-137.089		0.0884	0.08231	0.24371	0.19688	0.02371	0.12954		201.576	121.944	185.503	472.183	146.299	389.509	-64.9876	-561.823		0.11497	0.17473	0.17605	0.21676	0.23477	0.24129	0.25096	0.15499
	-340.839	-292.616	367.24	51.2649	-470.988	-113.211		0.08535	0.0809	0.24627	0.19137	0.04048	0.13717		239.814	178.428	253.66	530.948	250.681	484.768	62.8736	-419.9		0.12293	0.18262	0.18132	0.22195	0.24852	0.25585	0.26062	0.1752
	-345.737	-279.471	374.391	30.1049	-481	-89.7292		0.08469	0.08702	0.24851	0.18812	0.01151	0.1403		253.231	201.102	291.093	604.875	309.044	591.028	166.987	-294.836		0.12639	0.18052	0.1911	0.23648	0.25455	0.26655	0.2748	0.19735
	-347.878	-268.501	380.779	15.7086	-487.889	-66.6667		0.08174	0.08581	0.24882	0.18519	0.01507	0.1489		300.726	258.66	359.786	659.213	403.095	670.053	286.665	-162.724		0.13081	0.19615	0.19637	0.23974	0.27088	0.27951	0.2851	0.20822
	-353.641	-254.083	389.25	-5.00511	-495.859	-41.0363		0.08101	0.09197	0.25267	0.18162	0.01187	0.14944		301.799	280.127	388.901	738.238	461.995	775.778	395.072	-36.4167		0.13555	0.19856	0.20518	0.25105	0.2769	0.28989	0.2996	0.20814
	-354.871	-243.02	393.416	-19.0256	-502.034	-20.9368		0.07806	0.09075	0.25395	0.17837	0.02155	0.15933		355.332	336.075	460.412	790.563	552.29	849.168	501.064	97.7681		0.14223	0.20709	0.21109	0.25752	0.29259	0.3022	0.31023	0.2203
	-359.245	-228.232	401.192	-38.1658	-509.488	1.06395		0.07733	0.09688	0.25393	0.17383	0.01706	0.15988		367.944	357.407	489.795	860.196	608.238	946.976	605.849	211.086		0.13634	0.20951	0.2199	0.26883	0.29732	0.31354	0.32666	0.23697
	-361.614	-219.831	405.983	-52.0454	-514.359	24.8426		0.07419	0.09563	0.25746	0.1693	-0.01803	0.16945		408.597	413.087	537.022	913.193	682.164	1023.72	714.257	344.856		0.14978	0.21804	0.22614	0.27273	0.30946	0.32811	0.33535	0.24462
	-365.964	-204.14	413.598	-71.0212	-520.534	47.9792		0.07349	0.10102	0.2597	0.16605	-0.00061992	0.16967		419.196	434.553	581.029	971.824	757.835	1112.14	812.602	455.687		0.14583	0.2211	0.23592	0.28533	0.31516	0.33623	0.3492	0.26097
	-367.377	-195.114	417.046	-84.8303	-523.487	67.1651		0.07042	0.10057	0.26162	0.16312	0.00294	0.17892		465.215	484.598	634.427	998.524	840.751	1179.62	914.302	584.207		0.15508	0.22996	0.24022	0.29084	0.3331	0.34886	0.35855	0.2712
	-372.137	-180.302	425.517	-101.927	-527.349	89.7833		0.06956	0.10673	0.26353	0.1589	-0.000581821	0.18043		471.789	507.809	668.104	1076.34	892.54	1261.2	999.499	699.322		0.15467	0.23302	0.25	0.30279	0.33591	0.35827	0.37369	0.28787
	-373.891	-169.911	429.683	-112.237	-528.038	109.29		0.06655	0.10471	0.26384	0.15533	0.00588	0.19064		509.893	560.134	729.552	1115.52	975.322	1329.89	1108.44	829.085		0.16811	0.24187	0.2543	0.3083	0.35353	0.37187	0.3827	0.29971
	-377.695	-156.326	436.696	-131.518	-527.398	129.563		0.06582	0.11174	0.26737	0.15337	0.00815	0.19022		518.346	583.479	762.021	1178.85	1021.88	1415.23	1185.05	923.886		0.17318	0.24461	0.26376	0.31897	0.35697	0.38161	0.39752	0.31476
	-378.834	-146.05	441.371	-143.026	-526.316	148.304		0.06274	0.11062	0.26897	0.14786	0.01809	0.22009		565.17	631.243	817.164	1215.74	1099.03	1472.78	1282.46	1035.96		0.1776	0.25186	0.26903	0.32415	0.35913	0.39327	0.40783	0.32692
	-383.823	-132.604	451.763	-160.287	-522.896	170.256		0.06217	0.11643	0.27056	0.14429	0.01737	0.20131		579.526	647.075	846.144	1267.93	1141.83	1560.4	1370.88	1135.88		0.17912	0.25685	0.27945	0.33482	0.37224	0.40429	0.422	0.34166
	-384.734	-122.259	452.387	-170.691	-515.221	186.479		0.05903	0.1156	0.27248	0.13975	0.02664	0.20958		609.177	699.4	906.788	1312.08	1221.66	1604.27	1457.28	1246.02		0.17582	0.26731	0.28247	0.3413	0.3818	0.41628	0.43199	0.35125
	-388.743	-109.553	456.345	-186.896	-513.794	204.48		0.05846	0.12169	0.27311	0.1365	0.02818	0.20917		614.946	717.111	934.159	1369.63	1267.14	1679.67	1540.2	1345.24		0.19119	0.26779	0.2916	0.35293	0.39459	0.42602	0.44745	0.36888
	-390.338	-99.5556	462.941	-196.971	-504.913	222.234		0.05542	0.12077	0.27374	0.13293	0.03551	0.2197		656.807	770.241	989.57	1401.43	1332.35	1733.48	1632.38	1456.07		0.18852	0.27601	0.29784	0.35715	0.41157	0.43833	0.45615	0.37879
	-394.483	-86.8731	470.671	-212.565	-497.95	241.988		0.0545	0.12664	0.2763	0.12807	0.03834	0.22025		652.916	785.402	1017.21	1456.44	1379.3	1805.39	1707.78	1547.28		0.19262	0.27874	0.30633	0.36942	0.41308	0.44903	0.47225	0.39739
	-395.531	-75.6024	472.639	-222.663	-487.249	258.161		0.05164	0.12558	0.27468	0.12547	0.04342	0.2282		688.336	837.996	1066.85	1491.19	1440.35	1837.86	1783.05	1654.11		0.19833	0.28631	0.3116	0.37365	0.42941	0.46037	0.47451	0.40794
	-399.54	-64.0771	480.138	-237.623	-475.613	275.076		0.05095	0.13164	0.27756	0.11996	0.04464	0.23004		691.824	853.425	1096.5	1544.19	1484.36	1921.45	1861.67	1743.8		0.20018	0.28969	0.32138	0.38946	0.43511	0.4701	0.49545	0.42171
	-399.039	-53.3849	482.66	-247.627	-462.328	290.311		0.048	0.13068	0.27561	0.11864	0.05166	0.23735		719.597	901.323	1151.38	1573.84	1547.55	1984.24	1915.07	1853.94		0.20621	0.29629	0.32536	0.38885	0.44758	0.48209	0.50414	0.43226
	-403.709	-41.7207	487.59	-261.742	-448.576	307.497		0.04714	0.13665	0.27721	0.11636	0.05352	0.23725		721.073	918.363	1183.85	1629.66	1586.73	2023.55	2008.32	1943.35		0.20645	0.29935	0.33546	0.40306	0.45295	0.49118	0.52057	0.44764
	-404.164	-32.07	489.256	-270.337	-433.126	321.251		0.04416	0.13572	0.27333	0.11053	0.0615	0.24585		751.261	959.552	1227.99	1638.51	1649.79	2067.96	2084.4	2040.09		0.21377	0.30563	0.33847	0.40728	0.46735	0.50478	0.53023	0.45884
	-407.08	-19.5264	492.126	-285.18	-415.561	337.326		0.0434	0.14147	0.27686	0.106	0.0553	0.24608		744.821	970.018	1234.16	1708.55	1683.06	2118.01	2144.64	2131.02		0.21335	0.30933	0.34857	0.4289	0.4737	0.51355	0.54408	0.47519
	-408.242	-11.704	491.941	-292.883	-396.791	351.944		0.04035	0.14051	0.2733	0.10275	0.07102	0.25436		770.313	1013.62	1302.85	1736.99	1749.75	2157.72	2206.22	2229.97		0.21971	0.31271	0.35288	0.42958	0.48584	0.52521	0.55343	0.48606
	-411.18	2.43659	493.399	-304.837	-378.61	367.081		0.03972	0.14647	0.27232	0.09917	0.07256	0.2533		761.458	1014.7	1318.95	1788.11	1783.56	2214.75	2251.84	2298.79		0.21769	0.3161	0.36201	0.42414	0.49186	0.5343	0.56857	0.50176
	-413.663	10.8607	490.992	-314.512	-357.453	379.971		0.03677	0.14564	0.27263	0.09431	0.08054	0.26029		787.889	1054.81	1365.51	1806.89	1840.18	2261.71	2322.01	2401.89		0.22469	0.32237	0.36696	0.43834	0.50626	0.54565	0.57726	0.51135
	-415.44	21.3447	491.085	-325.996	-338.019	394.639		0.03605	0.15167	0.26907	0.09171	0.08014	0.26341		779.839	1054.68	1382.55	1840.97	1879.36	2322.49	2382.79	2474.3		0.22363	0.32253	0.37513	0.44901	0.51003	0.55538	0.59337	0.52834
	-415.987	31.4814	486.641	-332.877	-315.213	406.689		0.03294	0.15081	0.26583	0.08942	0.08748	0.26847		799.964	1084.19	1426.02	1850.9	1934.77	2349.05	2445.18	2565.93		0.22966	0.32688	0.37878	0.45259	0.5241	0.56801	0.60174	0.53728
	-419.426	44.1177	483.818	-346.499	-295.065	420.418		0.03231	0.15659	0.26646	0.0836	0.09095	0.26676		784.4	1079.77	1426.02	1883.24	1964.42	2395.61	2497.51	2632.68		0.22797	0.32929	0.38695	0.46293	0.52819	0.57582	0.61817	0.5533
	-419.677	51.3384	477.8	-352.417	-271.743	433.012		0.02916	0.15572	0.26548	0.08035	0.097	0.27375		805.733	1109.02	1453.39	1877.87	2020.64	2430.76	2550.64	2719.47		0.22788	0.333	0.38997	0.46618	0.54259	0.58748	0.6259	0.57609
	-424.301	63.2804	470.648	-364.183	-250.882	444.79		0.0285	0.16175	0.26418	0.07677	0.09854	0.27204		786.815	1097.88	1454.87	1889.68	2049.75	2485.51	2598.27	2788.01		0.23262	0.33187	0.39749	0.47492	0.54507	0.59528	0.64169	0.58149
	-423.959	71.6351	451.253	-371.017	-228.2	454.939		0.02532	0.16051	0.26352	0.07256	0.10652	0.27742		789.499	1114.79	1473.11	1880.42	2084.5	2508.32	2650.07	2872.45		0.23737	0.33815	0.39889	0.47721	0.55689	0.61017	0.65167	0.5914
	-427.08	83.0679	450.513	-382.877	-207.018	467.36		0.02486	0.16676	0.26222	0.06834	0.10741	0.27539		781.851	1103.25	1471.1	1888.6	2109.86	2534.88	2695.68	2935.47		0.23567	0.33186	0.40674	0.48465	0.5613	0.61797	0.66198	0.60678
	-428.424	90.7284	437.32	-389.171	-187.239	475.854		0.02174	0.16577	0.25383	0.06445	0.11475	0.28142		792.182	1121.36	1474.73	1862.71	2146.22	2535.42	2740.1	3016.18		0.2388	0.3317	0.40686	0.48565	0.57151	0.62609	0.66552	0.61765
	-430.155	102.208	426.674	-399.269	-163.843	487.929		0.02092	0.17122	0.25478	0.06152	0.11403	0.28003		768.971	1093.05	1466.94	1844.19	2150.78	2561.58	2785.04	3065.93		0.23549	0.32832	0.41309	0.4918	0.57335	0.63228	0.67712	0.63367
	-430.998	109.382	410.589	-404.624	-142.022	495.93		0.01784	0.17088	0.25605	0.05666	0.12363	0.28444		775.679	1115.32	1487.87	1817.36	2168.63	2545.35	2834.55	3141.94		0.23959	0.32687	0.41224	0.48862	0.5813	0.64009	0.67841	0.64133
	-434.05	120.491	398.531	-415.145	-122.169	506.993		0.01711	0.17684	0.25572	0.05373	0.12549	0.27952		752.468	1085	1455.67	1796.7	2152.13	2538.64	2855.75	3180.36		0.23564	0.32123	0.4159	0.49284	0.58089	0.64982	0.68485	0.65478
	-434.346	127.573	380.826	-419.302	-100.151	516.648		0.01407	0.17601	0.25055	0.05016	0.13121	0.28264		760.653	1092.38	1457.82	1748.26	2170.1	2498.79	2863.4	3227.9		0.23684	0.31849	0.41344	0.48804	0.58433	0.65537	0.68098	0.66082
	-436.51	139.029	365.712	-429.213	-78.8222	526.278		0.01321	0.18191	0.24377	0.04659	0.1334	0.27932		729.391	1064.34	1427.36	1720.35	2138.98	2478.8	2878.03	3245.87		0.22902	0.31382	0.41452	0.49162	0.58037	0.65544	0.68517	0.67137
	-437.786	145.162	346.248	-433.581	-58.5264	530.501		0.01026	0.18086	0.24021	0.04269	0.14073	0.28051		731.136	1067.42	1416.76	1662.53	2129.05	2417.35	2886.34	3265.5		0.23247	0.31075	0.40787	0.48231	0.5822	0.65518	0.68002	0.66356
	-439.517	155.715	330.858	-442.294	-38.3781	538.106		0.00963	0.18683	0.24696	0.03912	0.14453	0.27333		702.155	1036.57	1372.09	1613.15	2072.7	2368.91	2878.56	3256.51		0.22594	0.30512	0.40831	0.47913	0.57566	0.65493	0.67809	0.6741
	-439.608	162.08	310.468	-447.625	-18.525	537.069		0.00642	0.18587	0.23341	0.03555	0.15025	0.27581		702.155	1030.12	1360.01	1543.12	2054.99	2288.81	2845.15	3246.7		0.22779	0.30238	0.40037	0.47046	0.57492	0.6521	0.66842	0.67177
	-441.567	172.101	294.175	-456.925	0.83605	539.884		0.0057	0.19177	0.22921	0.03101	0.15179	0.26766		667.943	989.74	1313.32	1493.88	1986.56	2217.43	2815.5	3198.19		0.22061	0.29674	0.39984	0.4676	0.56226	0.64186	0.66327	0.67427
	-442.501	178.928	274.248	-460.307	21.87	535.217		0.00259	0.19084	0.24595	0.02647	0.15784	0.26789		671.833	982.227	1290.24	1413.11	1950.06	2113.98	2755.26	3156.18		0.22149	0.29174	0.39126	0.45701	0.55862	0.64	0.65103	0.66742
	-445.622	188.371	257.63	-468.785	39.632	528.723		0.00199	0.19665	0.23756	0.02387	0.16163	0.25974		634.669	939.427	1234.03	1351.52	1873.18	2019.39	2676.36	3085.28		0.21496	0.28643	0.38815	0.45285	0.54628	0.62429	0.6433	0.66444
	-443.959	194.689	236.477	-471.58	58.9194	523.71		-0.00051165	0.19562	0.22337	0.0203	0.16865	0.26157		637.352	926.547	1235.1	1269.81	1817.37	1898.24	2611.16	3022.95		0.21552	0.28079	0.38086	0.44129	0.542	0.61631	0.6288	0.65148
	-445.941	203.923	222.869	-479.823	77.1488	511.758		0.000403966	0.20166	0.23077	0.01672	0.1776	0.25504		602.066	885.492	1144.94	1208.23	1717.14	1789.96	2506.9	2920.69		0.20867	0.27579	0.37421	0.43714	0.52741	0.6022	0.6201	0.6427
	-446.624	210.38	201.97	-483.064	95.9688	500.622		-0.000642498	0.20086	0.21787	0.01315	0.17752	0.25655		603.274	869.794	1117.3	1112.16	1646.97	1659.68	2408.15	2836.38		0.2089	0.26758	0.36627	0.42525	0.52151	0.59583	0.60496	0.62845
	-444.574	219.753	190.306	-488.747	111.689	486.077		0.000340483	0.20657	0.23396	0.00894	0.17777	0.24453		561.95	826.458	1056.92	1049.24	1548.76	1559.32	2280.29	2703.71		0.20237	0.2629	0.36059	0.41981	0.50724	0.58463	0.59562	0.61838
	-445.645	225.262	168.851	-491.448	131.296	466.372		-0.000544837	0.20574	0.22653	0.00536	0.18672	0.2454		560.34	799.221	1013.59	966.994	1469.73	1431.46	2155.77	2588.46		0.20196	0.25855	0.35297	0.40761	0.49973	0.57922	0.57984	0.60123
	-443.253	234.635	153.415	-497.648	142.564	449.704		0.000792343	0.21167	0.20429	0.00244	0.18697	0.23919		520.09	749.713	950.93	901.788	1355.82	1326.94	2012.61	2437.96		0.19478	0.25066	0.34826	0.40313	0.48643	0.56351	0.5705	0.59181
	-441.658	240.282	136.821	-496.826	164.09	422.863		0.000583523	0.21062	0.21587	0.000475556	0.19431	0.24038		516.199	734.15	904.776	809.347	1275.32	1196.93	1880.05	2295.61		0.19437	0.24695	0.33871	0.38996	0.48021	0.56197	0.55665	0.57369
	-442.137	249.887	120.921	-503.143	179.589	399.701		0.00437	0.21629	0.21038	0.000768874	0.19456	0.23255		474.473	672.164	830.715	730.053	1161.82	1090.67	1732.33	2104.49		0.22328	0.23938	0.33399	0.38516	0.46626	0.53981	0.54731	0.57522
	-444.665	254.839	104.883	-500.466	195.309	372.588		0.0059	0.2154	0.20586	0.00138	0.20222	0.22988		469.106	650.966	789.391	661.628	1085.34	970.456	1593.2	1940.17		0.18647	0.23439	0.3238	0.37263	0.46037	0.5241	0.53023	0.54873
	-442.228	263.981	89.9554	-503.731	211.841	343.425		0.00936	0.22098	0.20423	0.00232	0.20505	0.24331		421.342	594.884	718.417	596.959	974.919	874.257	1454.87	1753.33		0.17833	0.22778	0.31941	0.36816	0.44674	0.51064	0.52218	0.5377
	-440.223	269.05	74.0096	-501.382	227.488	318.634		0.01064	0.22015	0.201	0.00584	0.21174	0.22163		415.573	565.769	665.42	512.299	897.772	752.567	1318.15	1582.8		0.17792	0.22311	0.30921	0.35531	0.4402	0.49847	0.50672	0.52054
	-438.242	277.52	59.1284	-502.65	241.806	292.385		0.01387	0.22576	0.19841	0.01033	0.2136	0.21123		369.42	507.675	599.544	457.559	792.316	647.781	1181.7	1400.38		0.17139	0.21651	0.30546	0.35244	0.42529	0.50434	0.49802	0.50984
	-434.848	283.005	42.7661	-495.018	257.428	264.038		0.0147	0.22467	0.19356	0.01481	0.219	0.2121		353.051	480.036	554.732	371.557	716.914	543.801	1059.07	1233.3		0.17033	0.21216	0.29527	0.33927	0.41971	0.48927	0.48288	0.49365
	-432.911	291.754	29.4355	-494.947	270.836	238.901		0.01768	0.23016	0.19193	0.0193	0.22054	0.20105		307.166	422.344	485.099	316.012	613.873	452.836	918.193	1063.19		0.16283	0.20523	0.29088	0.3348	0.40576	0.46389	0.47354	0.48358
	-428.492	296.892	13.3509	-487.291	286.187	210.233		0.01846	0.22904	0.18773	0.02411	0.22852	0.20417		296.433	395.913	441.226	237.927	540.483	344.294	800.661	893.069		0.16146	0.19927	0.28133	0.32291	0.39987	0.45945	0.45969	0.46836
	-426.738	305.362	1.22382	-483.768	301.046	187.195		0.02141	0.23291	0.18578	0.02699	0.22877	0.18861		235.789	332.049	362.872	185.333	439.857	256.549	674.275	723.782		0.15364	0.19363	0.27565	0.31747	0.38527	0.44567	0.45035	0.4583
	-422.296	309.435	-15.3931	-474.233	314.43	161.836		0.0222	0.23311	0.1819	0.03212	0.23933	0.19657		236.728	309.644	328.928	104.296	378.677	149.081	559.025	574.395		0.15226	0.18863	0.26739	0.30398	0.38002	0.4364	0.43489	0.40926
	-419.586	317.814	-26.2472	-469.043	326.755	137.094		0.02499	0.23853	0.1806	0.03467	0.23604	0.17554		190.977	249.268	262.918	52.7759	279.661	65.0919	437.469	405.109		0.14477	0.17655	0.26267	0.30047	0.36608	0.42262	0.42458	0.43237
	-414.734	321.47	-42.8409	-454.694	339.769	111.611		0.02575	0.23722	0.17479	0.03852	0.24241	0.17995		180.244	222.569	218.642	-16.4543	214.456	-36.8751	325.305	267.745		0.14822	0.17897	0.25216	0.2873	0.35986	0.4127	0.37916	0.41457
	-411.363	329.501	-54.3663	-447.789	352.046	88.4005		0.02863	0.24238	0.17284	0.04171	0.2433	0.18275		130.87	160.852	149.949	-78.9762	123.49	-121.534	205.762	115.319		0.1375	0.17075	0.24873	0.28411	0.34688	0.39989	0.40139	0.4058
	-406.647	333.69	-70.8443	-429.166	366.635	62.8933		0.02903	0.24087	0.16961	0.04491	0.24967	0.16719		112.624	142.069	119.895	-147.401	60.5661	-221.086	96.6838	-15.6878		0.13613	0.16608	0.23854	0.27738	0.34098	0.39094	0.38593	0.38929
	-401.636	341.536	-80.9115	-418.222	376.254	42.2753		0.03237	0.2461	0.16701	0.04908	0.2496	0.15872		71.0317	85.3159	47.445	-191.274	-34.9609	-304.941	-24.335	-158.993		0.12831	0.15947	0.23479	0.26743	0.32735	0.37909	0.37723	0.37826
	-394.051	345.1	-95.376	-401.547	389.416	16.0521		0.03303	0.24453	0.16249	0.05356	0.25501	0.15379		60.9692	59.2875	16.1841	-267.883	-97.2144	-407.176	-136.633	-283.642		0.12725	0.15416	0.22492	0.27197	0.31888	0.36885	0.36048	0.36239
	-389.29	352.437	-106.438	-387.55	400.167	-4.98565		0.03585	0.24914	0.16119	0.05709	0.25526	0.17045		11.059	5.88903	-48.4844	-337.247	-189.387	-484.992	-249.736	-421.282		0.12008	0.14788	0.21988	0.2501	0.30687	0.35604	0.35146	0.35201
	-377.673	356.325	-120.324	-368.363	410.893	-26.5419		0.0366	0.24792	0.15666	0.06222	0.26066	0.14909		3.54567	-13.2968	-82.1603	-403.66	-251.909	-588.301	-422.811	-537.086		0.11806	0.14256	0.20968	0.24112	0.30194	0.34612	0.33632	0.33582
	-375.213	363.685	-131.271	-358.875	424.351	-50.6662		0.03952	0.25286	0.15471	0.06509	0.25962	0.1345		-41.6686	-77.5628	-145.353	-456.522	-343.276	-673.765	-472.855	-677.489		0.1096	0.13595	0.20658	0.23213	0.2896	0.33299	0.32923	0.32704
	-367.627	367.18	-143.537	-336.94	432.838	-64.4691		0.04015	0.25135	0.1518	0.06958	0.26631	0.14278		-55.622	-96.4804	-185.871	-531.252	-402.176	-761.644	-569.723	-787.904		0.10951	0.13128	0.19703	0.22347	0.28209	0.32404	0.31409	0.30892
	-362.16	374.771	-154.831	-322.45	441.523	-94.075		0.04297	0.25626	0.1476	0.0731	0.26495	0.13108		-99.3604	-150.013	-249.064	-576.064	-493.543	-807.797	-683.497	-913.521		0.10266	0.12532	0.19199	0.21932	0.26814	0.31187	0.30636	0.30144
	-352.889	378.474	-166.426	-298.942	453.332	-116.051		0.0436	0.25433	0.14436	0.07791	0.27068	0.13002		-105.666	-175.907	-274.69	-648.648	-550.832	-939.817	-771.242	-1016.61		0.10192	0.12	0.18277	0.20453	0.26354	0.30163	0.28897	0.28557
	-346.101	385.001	-175.891	-286.636	461.82	-136.471		0.04674	0.2593	0.14209	0.0795	0.26964	0.12155		-151.82	-230.379	-341.505	-694.802	-643.407	-1003.14	-887.832	-1139.19		0.09443	0.11436	0.17773	0.20135	0.24798	0.28849	0.2822	0.27261
	-337.126	387.963	-188.203	-263.08	472.005	-155.237		0.04743	0.25731	0.13789	0.08431	0.27344	0.11984		-162.285	-251.577	-394.769	-762.958	-691.976	-1095.72	-968.601	-1228.74		0.09563	0.11001	0.16882	0.1885	0.24208	0.27987	0.269	0.259
	-329.723	394.582	-196.165	-250.187	481.378	-172.547		0.05041	0.26192	0.13594	0.08815	0.27304	0.11137		-209.377	-306.183	-444.813	-814.344	-776.903	-1172.6	-1068.69	-1339.7		0.08652	0.10115	0.16475	0.18499	0.22878	0.26705	0.25933	0.2499
	-319.45	397.105	-208.523	-228.205	491.662	-193.683		0.0513	0.25942	0.13239	0.09489	0.27619	0.10902		-215.415	-323.893	-487.344	-878.342	-832.582	-1260.74	-1154.15	-1425.8		0.08353	0.09809	0.15778	0.17214	0.22546	0.25939	0.24194	0.23339
	-312.89	404.164	-217.665	-213.269	499.707	-210.326		0.05431	0.26455	0.12915	0.09584	0.27548	0.10119		-253.652	-378.499	-547.451	-928.386	-914.827	-1319.91	-1243.91	-1533.86		0.077	0.09149	0.15049	0.16734	0.21151	0.24529	0.23485	0.22429
	-302.981	405.969	-229.468	-192.555	509.622	-227.215		0.05516	0.26262	0.12591	0.1	0.27798	0.09949		-269.618	-396.88	-574.821	-989.7	-957.491	-1406.18	-1324.54	-1618.02		0.07659	0.08585	0.15414	0.15578	0.20465	0.23891	0.2181	0.20779
	-295.009	412.334	-237.498	-177.29	518.183	-245.018		0.05814	0.26707	0.12783	0.10288	0.2734	0.09005		-315.772	-454.303	-634.525	-1029.14	-1040.67	-1469.24	-1417.66	-1713.51		0.06781	0.08085	0.13783	0.15163	0.19102	0.22546	0.21134	0.19933
	-285.396	414.463	-248.954	-156.577	524.432	-263.562		0.05887	0.26518	0.1188	0.10769	0.27719	0.08995		-321.809	-464.232	-669.274	-1089.65	-1093.4	-1550.81	-1488.9	-1796.84		0.06772	0.07586	0.12828	0.13974	0.18674	0.21651	0.19588	0.18314
	-277.628	420.689	-258.489	-141.899	529.181	-278.575		0.06182	0.26951	0.11717	0.11153	0.27293	0.08148		-372.658	-520.313	-740.114	-1132.72	-1173.23	-1608.64	-1577.99	-1894.13		0.06087	0.06925	0.12389	0.13462	0.17343	0.20401	0.18815	0.17501
	-267.219	422.841	-267.469	-122.124	534.642	-295.291		0.06261	0.267	0.11329	0.11601	0.27512	0.08009		-376.415	-533.193	-771.241	-1196.32	-1220.19	-1689.54	-1664.39	-1972.76		0.05949	0.06426	0.11434	0.12371	0.16786	0.19507	0.17268	0.15818
	-258.517	429.067	-275.291	-107.822	535.602	-310.452		0.06562	0.27152	0.11006	0.11889	0.26925	0.07033		-417.738	-593.032	-827.859	-1236.16	-1299.48	-1752.46	-1734.56	-2054.57		0.05135	0.05733	0.1093	0.11923	0.15584	0.18257	0.16528	0.14328
	-248.745	431.219	-284.247	-87.766	537.201	-327.292		0.06625	0.26979	0.10682	0.12273	0.26885	0.06927		-426.593	-615.035	-860.059	-1293.59	-1347.78	-1821.43	-1802.18	-2126.98		0.05158	0.0533	0.1004	0.10606	0.14995	0.17427	0.14981	0.13483
	-239.656	437.353	-292.116	-73.4871	535.208	-340.799		0.06936	0.2733	0.10487	0.12658	0.26266	0.05951		-471.673	-667.897	-917.08	-1332.23	-1424.66	-1881.67	-1878.79	-2230.63		0.05021	0.04767	0.09601	0.10223	0.13278	0.16306	0.14563	0.12605
	-230.454	438.88	-302.16	-52.4916	531.69	-356.454		0.0696	0.27112	0.10099	0.1301	0.26388	0.05941		-473.82	-688.827	-950.353	-1394.21	-1466.79	-1944.59	-1943.72	-2283.69		0.04335	0.04138	0.08517	0.09163	0.13075	0.15508	0.12759	0.11212
	-222.436	444.551	-308.316	-39.7863	524.482	-369.837		0.07277	0.27516	0.09905	0.13458	0.25801	0.05094		-519.168	-740.212	-1007.78	-1432.85	-1547.82	-2003.22	-2021	-2354.58		0.03489	0.03478	0.08077	0.08684	0.11551	0.14098	0.1205	0.10399
	-211.456	447.235	-318.013	-20.4582	518.331	-383.319		0.0735	0.27213	0.09356	0.13714	0.25826	0.04827		-524.132	-758.727	-1029.65	-1492.56	-1589.42	-2068.29	-2078.29	-2418.98		0.03384	0.02915	0.07123	0.07527	0.11251	0.13332	0.10697	0.08909
	-203.005	452.998	-325.095	-6.78997	511.295	-397.146		0.07651	0.27517	0.09161	0.14163	0.25335	0.03948		-566.932	-809.442	-1091.9	-1527.04	-1649.66	-2111.5	-2146.45	-2496.23		0.02602	0.02353	0.06683	0.07209	0.10211	0.12179	0.09989	0.0816
	-192.96	455.266	-333.959	11.7397	496.041	-410.455		0.0774	0.27189	0.08869	0.14676	0.25296	0.03938		-572.567	-829.702	-1120.61	-1581.64	-1704.4	-2179.12	-2209.78	-2557.45		0.02625	0.01855	0.05664	0.05956	0.09847	0.11381	0.08475	0.06832
	-184.714	461.33	-342.059	25.1026	480.837	-423.197		0.08021	0.2749	0.0861	0.1506	0.24645	0.03091		-607.316	-884.71	-1170.25	-1620.42	-1784.36	-2221.11	-2243.59	-2623.23		0.01779	0.01196	0.05321	0.05508	0.0842	0.10196	0.07669	0.06083
	-174.099	462.835	-350.391	43.7967	465.141	-435.642		0.08071	0.27146	0.0819	0.15412	0.24605	0.0263		-625.562	-901.212	-1197.09	-1682.94	-1810.39	-2269.95	-2312.55	-2697.85		0.01738	0.00699	0.04398	0.0432	0.07991	0.09333	0.06349	0.04786
	-165.739	468.065	-356.084	56.0794	444.377	-450.556		0.08373	0.27382	0.07995	0.15764	0.24018	0.01976		-669.569	-951.256	-1223.11	-1705.75	-1881.77	-2323.35	-2423.37	-2764.74		0.00924	0.00137	0.03991	0.03905	0.08883	0.08213	0.05672	0.04166
	-157.357	469.801	-364.323	73.6931	424.621	-456.976		0.08452	0.26938	0.0764	0.16213	0.2385	0.01934		-669.569	-968.564	-1275.71	-1770.95	-1914.9	-2382.65	-2430.08	-2823.47		0.0085	0.00154	0.03069	0.02813	0.03784	0.07479	0.04416	0.02773
	-148.109	474.939	-369.484	86.0463	400.192	-467.445		0.08756	0.27119	0.0738	0.16533	0.23327	0.01023		-717.332	-1016.19	-1325.62	-1796.98	-1979.17	-2418.34	-2492.74	-2882.89		0.00101	0.00172	0.0279	0.02398	0.03001	0.06166	0.03868	0.01863
	-138.177	476.513	-377.746	103.237	376.328	-478.112		0.08816	0.2664	0.07089	0.16917	0.23256	0.00916		-708.343	-1027.73	-1346.41	-1827.7	-2010.3	-2476.43	-2532.45	-2936.24		0.0035	0.00158	0.01739	0.01274	0.05472	0.05657	0.02644	0.01501
	-129.385	479.915	-381.727	115.05	350.693	-485.792		0.0911	0.26837	0.06733	0.17333	0.22572	0.00134		-729.005	-1080.46	-1402.36	-1833.61	-2075.77	-2524.06	-2598.59	-2998.84		-0.0011	0.00562	0.01396	0.00794	0.04109	0.0415	0.01968	0.013
	-121.344	481.003	-388.994	131.913	327.026	-495.175		0.09186	0.2638	0.06345	0.17653	0.22372	0.0051		-705.66	-1093.34	-1423.83	-1836.43	-2106.09	-2562.7	-2638.44	-3038.91		0.00203	0.01482	0.00538	-0.00104	0.0178	0.03642	0.01098	0.00422
	-112.984	485.099	-396.886	143.303	300.456	-502.681		0.09497	0.26574	0.06086	0.17909	0.21785	-0.00143		-707.136	-1126.88	-1469.85	-1786.11	-2164.59	-2595.97	-2673.46	-3098.06		0.000334689	0.01886	0.00517	0.000923484	0.00418	0.02393	0.00776	0.00543
	-103.303	484.22	-403.69	159.578	276.715	-510.138		0.0955	0.26134	0.05698	0.18615	0.21745	0.00427		-660.58	-1113.06	-1463.54	-1729.76	-2191.42	-2632.2	-2718.14	-3125.15		-0.00072034	0.02806	0.00268	-0.00226	0.00215	0.01755	0.00164	-0.000448538
	-95.3987	486.905	-406.93	170.147	250.146	-514.237		0.09855	0.2626	0.05471	0.18806	0.20901	0.00353		-637.637	-1121.25	-1469.71	-1627.53	-2246.57	-2608.05	-2767.38	-3161.77		0.00821	0.02888	0.00308	0.0026	-0.00246	0.00603	0.00325	0.00205
	-86.2189	485.099	-415.655	185.295	227.512	-521.398		0.09924	0.25855	0.04986	0.19255	0.20765	0.01245		-575.25	-1082.2	-1427.72	-1542.73	-2234.22	-2590.74	-2804.68	-3165.77		0.01714	0.03711	0.00413	0.00554	0.00936	0.00642	0.000353	-0.00351
	-78.1779	486.164	-420.931	195.957	202.935	-525.694		0.10238	0.2603	0.04856	0.19575	0.1992	0.0159		-551.368	-1053.49	-1381.3	-1414.2	-2233.28	-2505.28	-2831.51	-3157.9		0.01875	0.04276	0.01355	0.01718	0.00998	0.00327	0.00583	0.000600157
	-68.8159	483.433	-428.499	211.927	180.745	-526.929		0.10298	0.25589	0.04371	0.19991	0.19945	0.03287		-491.664	-981.041	-1307.37	-1329.95	-2180.56	-2410.42	-2844.39	-3142.28		0.02712	0.05035	0.01846	0.02082	0.01774	0.00817	0.00679	0.01115
	-61.4584	483.063	-428.893	220.757	156.439	-526.09		0.10599	0.25767	0.04241	0.20311	0.19229	0.02633		-465.904	-939.316	-1246.73	-1220.33	-2117.23	-2271.02	-2865.32	-3122.93		0.02679	0.05278	0.0282	0.03186	0.01712	0.00889	0.01646	0.00011862
	-52.7796	478.55	-438.289	236.352	142.096	-522.904		0.10678	0.25285	0.03821	0.20663	0.19125	0.03493		-410.359	-864.182	-1146.37	-1128.43	-2003.99	-2141.28	-2810.98	-3066.55		0.03452	0.06101	0.0315	0.03647	0.03679	0.02216	0.02612	-0.00447
	-44.4426	476.513	-442.131	244.666	111.246	-518.46		0.10979	0.25459	0.03626	0.20983	0.18313	0.03582		-388.49	-815.614	-1078.35	-1016.13	-1903.23	-1984.71	-2777.98	-3025.65		0.03548	0.06634	0.04188	0.04945	0.04165	0.02706	0.03289	0.00318
	-36.6978	471.12	-448.611	259.438	90.7779	-512.657		0.11045	0.2498	0.03109	0.21464	0.1808	0.04484		-326.907	-735.651	-988.725	-929.191	-1770.54	-1849.33	-2675.07	-2966.91		0.04192	0.07167	0.04583	0.05276	0.05392	0.04195	0.03868	-0.000443684
	-28.8164	467.371	-452.221	268.362	70.0391	-503.718		0.11343	0.25177	0.02882	0.21751	0.17493	0.04581		-306.782	-693.254	-917.348	-820.65	-1657.04	-1692.49	-2558.75	-2918.13		0.04385	0.08023	0.05557	0.06509	0.06071	0.04866	0.05092	0.00526
	-20.3882	459.27	-456.942	282.148	47.9472	-495.718		0.11416	0.24682	0.02526	0.22265	0.17325	0.05483		-249.225	-616.913	-826.383	-744.712	-1515.22	-1561.95	-2391.31	-2849.17		0.05995	0.08749	0.05984	0.06937	0.07394	0.06214	0.05801	0.00452
	-13.714	452.929	-459.974	290.885	27.1347	-481.174		0.11743	0.24779	0.02364	0.22617	0.16609	0.0558		-228.161	-582.298	-757.958	-640.33	-1412.45	-1411.41	-2256.2	-2781.87		0.05383	0.09186	0.07054	0.08235	0.07912	0.06981	0.07283	0.01118
	-4.55694	442.213	-465.876	303.919	7.13394	-472.631		0.11793	0.24258	0.02008	0.22936	0.16409	0.0661		-174.896	-507.433	-679.337	-567.88	-1275.47	-1287.17	-2092.11	-2684.45		0.05962	0.09558	0.07481	0.08728	0.09396	0.08231	0.07863	0.0114
	2.00336	434.969	-468.421	312.139	-14.4904	-457.149		0.12078	0.24452	0.01685	0.23289	0.15725	0.06707		-155.576	-470.269	-651.162	-462.291	-1169.88	-1144.15	-1954.32	-2592.41		0.06123	0.09833	0.08423	0.1009	0.09979	0.09063	0.09183	0.02097
	10.9327	421.568	-473.744	325.127	-33.0643	-441.987		0.12173	0.23941	0.01329	0.23512	0.15492	0.07609		-105.13	-400.771	-543.56	-402.318	-1054.36	-1031.18	-1790.77	-2491.26		0.06928	0.10946	0.08946	0.08424	0.11366	0.1041	0.09924	0.02054
	18.1991	411.686	-477.239	332.243	-54.6394	-422.431		0.12468	0.24077	0.01102	0.23799	0.14809	0.07706		-85.2729	-359.045	-489.625	-312.158	-952.662	-892.322	-1649.63	-2359.56		0.07024	0.11576	0.09888	0.11203	0.11981	0.11081	0.11406	0.03494
	25.8528	398.956	-479.229	345.841	-74.4186	-404.776		0.1254	0.23546	0.00746	0.24151	0.14673	0.08769		-35.2286	-293.572	-409.125	-241.05	-824.667	-777.073	-1467.83	-2211.56		0.07829	0.11529	0.10411	0.12501	0.13465	0.12653	0.12179	0.04128
	33.142	387.13	-481.845	352.488	-95.7232	-381.59		0.12842	0.23637	0.00551	0.24504	0.1386	0.08801		-22.7511	-268.214	-357.202	-158	-737.056	-650.822	-1355.81	-2076.68		0.07958	0.13029	0.1145	0.13412	0.13983	0.13517	0.13435	0.05246
	41.6158	372.503	-485.756	364.7	-111.812	-360.059		0.12921	0.23209	0.000666213	0.24727	0.13885	0.09638		27.0249	-193.081	-279.654	-99.2354	-617.647	-542.282	-1236.67	-1921.77		0.08795	0.14367	0.11941	0.13744	0.155	0.14864	0.14337	0.0588
	47.5838	361.278	-485.64	371.887	-128.713	-334.823		0.13248	0.23252	0.00322	0.25014	0.13105	0.09864		40.8441	-162.893	-229.61	-8.40431	-526.146	-412.945	-1075.13	-1775.28		0.08859	0.12613	0.12979	0.15235	0.16179	0.15825	0.15658	0.07287
	55.397	345.216	-490.5	383.818	-143.302	-312.921		0.13314	0.2267	-0.000352283	0.2527	0.13259	0.06868		83.9117	-101.981	-150.854	52.6417	-411.836	-315.942	-931.302	-1611.39		0.09664	0.14628	0.13342	0.15631	0.17663	0.17204	0.16689	0.08082
	62.8001	332.348	-489.829	390.769	-162.097	-289.637		0.13596	0.22883	0.00316	0.25493	0.12253	0.10766		93.4376	-73.1353	-107.25	136.094	-331.738	-186.874	-801.563	-1464.21		0.09663	0.1471	0.14316	0.16961	0.18374	0.181	0.18106	0.09425
	70.3172	315.846	-491.403	401.479	-178.014	-263.216		0.13678	0.22423	0.00281	0.25684	0.12085	0.11668		149.117	-8.86934	-33.9944	201.836	-216.489	-88.261	-664.042	-1297.56		0.10436	0.16757	0.14871	0.17485	0.1973	0.19447	0.19008	0.10188
	76.6041	303.14	-490.732	407.421	-198.555	-237.758		0.13992	0.22392	0.006	0.26068	0.11433	0.1199		162.534	15.1466	17.6599	277.372	-140.014	35.9777	-552.416	-1158.67		0.10661	0.15519	0.15878	0.18815	0.20441	0.20408	0.20361	0.11595
	84.0529	286.755	-491.657	418.295	-212.652	-213.412		0.14055	0.21909	0.00823	0.26259	0.11265	0.12763		211.236	75.3876	87.9635	335.332	-32.1434	122.381	-408.723	-997.265		0.10725	0.17501	0.16272	0.19276	0.21893	0.21787	0.21295	0.11714
	90.5448	272.706	-488.88	423.837	-227.388	-188.399		0.14356	0.21968	0.01464	0.26386	0.1042	0.12859		212.176	91.756	129.689	416.235	44.0635	237.631	-285.021	-857.415		0.11595	0.18453	0.17472	0.20541	0.22508	0.22587	0.22809	0.13347
	98.4264	256.76	-488.024	435.04	-241.46	-164.398		0.14422	0.21408	0.0159	0.26674	0.1022	0.13826		267.05	156.022	201.066	472.854	143.884	328.865	-160.783	-711.484		0.12271	0.18052	0.18059	0.20969	0.23992	0.24063	0.23679	0.14625
	103.779	244.216	-482.678	440.512	-256.196	-139.978		0.14778	0.21609	0.02135	0.26865	0.09697	0.13955		271.746	183.392	244.805	553.757	208.418	423.05	-42.3134	-579.235		0.12335	0.1923	0.18937	0.22203	0.24381	0.24959	0.24516	0.1629
	112.185	227.044	-482.053	450.658	-269.972	-116.693		0.14776	0.20869	0.02196	0.26959	0.09497	0.1476		315.216	235.852	310.681	601.252	311.191	525.689	76.9612	-435.93		0.13172	0.18893	0.19524	0.22695	0.25962	0.2637	0.2603	0.17054
	117.196	215.333	-475.689	455.426	-284.561	-91.5564		0.15103	0.2105	0.02773	0.27118	0.08652	0.15179		331.182	260.538	352.81	680.277	370.224	632.084	186.173	-310.452		0.13204	0.19877	0.20305	0.23928	0.26576	0.2746	0.27802	0.18654
	124.508	199.433	-471.662	465.384	-297.87	-69.8273		0.15276	0.20551	0.02996	0.27341	0.08581	0.15855		370.493	314.205	406.342	739.848	470.179	711.377	306.119	-168.667		0.14008	0.2041	0.20764	0.24421	0.28157	0.28871	0.28446	0.19675
	131.388	187.098	-464.14	470.41	-313.959	-43.9993		0.15468	0.20568	0.03412	0.27468	0.07833	0.16048		378.275	334.733	442.433	801.699	527.2	810.796	409.294	-35.8639		0.14008	0.21491	0.21803	0.25783	0.2874	0.29638	0.30218	0.21243
	138.631	171.916	-458.701	480.227	-325.62	-22.6653		0.15582	0.20398	0.03441	0.27659	0.07858	0.16821		426.307	388.802	507.236	849.195	618.434	891.431	538.363	86.8509		0.14813	0.21799	0.22551	0.26308	0.30128	0.31082	0.31345	0.22071
	144.189	160.136	-448.24	484.361	-338.781	0.94049		0.1589	0.20093	0.03921	0.27624	0.06949	0.16886		434.223	410.537	549.633	915.876	678.542	989.642	626.243	203.9		0.14909	0.22171	0.23171	0.27573	0.30742	0.32011	0.3273	0.23639
	150.795	145.486	-440.302	493.497	-349.655	21.3363		0.16056	0.19562	0.05014	0.2788	0.06813	0.17852		478.632	467.424	603.569	951.967	771.386	1065.31	737.468	341.954		0.15714	0.22865	0.23566	0.28001	0.32098	0.33486	0.33342	0.24692
	157.196	133.474	-428.198	496.879	-364.071	44.4976		0.16163	0.19644	0.04592	0.27716	0.06097	0.18754		483.999	487.013	638.452	1021.06	820.089	1148.77	829.91	446.566		0.15875	0.23334	0.24765	0.29202	0.32809	0.34189	0.35565	0.26131
	166.262	119.033	-418.964	504.817	-374.674	66.1034		0.16284	0.19087	0.04686	0.28036	0.05993	0.18915		525.725	537.728	695.608	1055.41	908.64	1212.5	938.452	574.81		0.16551	0.2406	0.25482	0.29792	0.34196	0.3573	0.36338	0.27345
	168.814	107.878	-406.259	507.096	-386.999	86.9437		0.16711	0.19136	0.05424	0.27712	0.05245	0.19076		535.922	555.975	725.527	1121.82	966.064	1296.75	1027.54	680.389		0.16518	0.24497	0.26198	0.30928	0.34747	0.36594	0.37755	0.28656
	179.019	93.5056	-394.849	513.202	-398.39	106.5		0.16755	0.18605	0.05389	0.28482	0.05109	0.19914		580.599	609.106	784.293	1162.88	1044.02	1358.2	1129.78	800.341		0.17613	0.25191	0.27076	0.31421	0.36166	0.37941	0.38367	0.30063
	181.091	82.4431	-381.31	511.112	-409.681	126.723		0.17037	0.18654	0.05901	0.27546	0.04264	0.19946		574.964	628.157	810.053	1222.85	1087.08	1450.78	1207.86	904.677		0.17452	0.2566	0.27792	0.3259	0.36781	0.38966	0.39559	0.31857
	185.807	67.747	-368.535	513.836	-418.685	146.699		0.17116	0.18011	0.05995	0.27898	0.04289	0.20751		621.386	684.776	866.538	1260.96	1175.77	1502.84	1314.93	1013.16		0.18289	0.26257	0.28026	0.33114	0.38394	0.40184	0.40719	0.32717
	189.041	58.8137	-352.682	509.89	-431.995	164.725		0.1734	0.18157	0.06507	0.27638	0.03444	0.2117		633.461	703.157	897.128	1319.72	1222.73	1574.22	1397.71	1122.75		0.18288	0.2679	0.28806	0.34348	0.38622	0.4108	0.42619	0.34414
	196.65	43.9094	-341.18	510.971	-441.171	183.861		0.17567	0.17616	0.0673	0.26669	0.03373	0.21782		667.003	755.08	951.601	1361.32	1295.85	1629.9	1486.67	1236.34		0.19061	0.2742	0.29716	0.34776	0.40171	0.42363	0.4365	0.3537
	201.092	34.5363	-325.003	503.901	-445.993	203.689		0.17897	0.17675	0.07242	0.26249	0.02593	0.21943		667.272	774.669	987.96	1409.48	1332.48	1705.03	1516.72	1329.62		0.19125	0.2805	0.30819	0.35977	0.40882	0.43291	0.43746	0.37196
	207.196	22.2472	-310.098	500.59	-458.785	219.814		0.17821	0.17138	0.07336	0.2615	0.03004	0.22748		702.021	828.336	1033.04	1399.96	1403.19	1749.04	1665.78	1441.15		0.19801	0.28615	0.31085	0.36469	0.42044	0.44606	0.46098	0.38056
	212.253	11.8096	-295.148	490.561	-468.577	237.37		0.18184	0.17187	0.07881	0.2531	0.01644	0.22942		705.375	846.18	1064.17	1500.99	1440.35	1810.49	1731.12	1530.7		0.19801	0.28955	0.31157	0.37509	0.42434	0.45341	0.47483	0.39882
	217.925	-1.24319	-281.308	483.703	-475.859	254.927		0.18243	0.16663	0.07781	0.2534	0.01572	0.23618		733.685	890.322	1116.76	1535.2	1515.89	1856.11	1815.12	1639.73		0.20541	0.29521	0.31777	0.38195	0.44594	0.46752	0.48739	0.40903
	222.458	-10.5468	-262.516	471.185	-486.117	273.668		0.18557	0.16699	0.08423	0.25917	0.00824	0.2394		731.538	908.166	1146.68	1596.11	1546.88	1926.95	1889.04	1733.43		0.20573	0.29925	0.33105	0.39235	0.44178	0.47552	0.49867	0.41956
	227.606	-23.2293	-249.417	460.147	-494.236	288.583		0.18623	0.16142	0.08613	0.25206	0.00721	0.2452		765.483	951.771	1199.54	1619.86	1624.7	1971.09	1973.44	1839.57		0.21282	0.3049	0.33693	0.39599	0.45888	0.4906	0.49931	0.43621
	232.914	-34.176	-235.554	444.435	-502.083	306.04		0.18931	0.16185	0.09125	0.25752	4.68677e-05	0.24423		749.785	968.676	1224.9	1676.61	1653.68	2033.75	2028.58	1925.94		0.20959	0.30766	0.34184	0.40929	0.46825	0.49795	0.52605	0.45157
	241.957	-45.4468	-219.377	429.803	-508.16	320.659		0.19013	0.15667	0.09187	0.25331	0.00255	0.25132		780.912	1007.05	1266.23	1697.28	1721.97	2076.95	2108.14	2032.9		0.21828	0.31331	0.35448	0.41292	0.4789	0.5111	0.52025	0.46081
	242.777	-53.8941	-202.228	408.689	-514.704	336.956		0.19321	0.15726	0.09732	0.25135	-0.00203	0.25132		771.654	1014.02	1290.91	1746.38	1756.05	2139.48	2152.02	2114.85		0.21731	0.31606	0.36036	0.42622	0.48247	0.51909	0.55343	0.47843
	239.953	-66.1831	-189.106	392.272	-518.517	352.117		0.19403	0.15156	0.09858	0.24199	0.00209	0.25776		796.475	1055.35	1331.97	1771.07	1818.31	2180	2220.71	2220.02		0.22311	0.32204	0.36623	0.43083	0.49699	0.5316	0.55246	0.48896
	252.345	-75.6256	-172.813	369.045	-522.896	368.464		0.19704	0.15212	0.10338	0.23971	-0.000884478	0.25841		782.79	1056.42	1337.47	1819.1	1849.7	2241.98	2276.8	2293.96		0.2231	0.32318	0.3792	0.4409	0.50346	0.54024	0.58113	0.50529
	257.311	-87.3592	-157.678	350.256	-525.873	380.391		0.19774	0.14684	0.10464	0.24806	0.00743	0.26485		811.234	1087.68	1391.81	1832.12	1913.84	2270.16	2346.57	2447.08		0.22954	0.3269	0.3622	0.44519	0.51669	0.55242	0.57791	0.51581
	260.249	-95.3436	-142.889	326.465	-528.899	393.552		0.20078	0.14711	0.10944	0.24611	0.01092	0.26356		789.23	1078.02	1402.14	1868.08	1944.97	2330	2396.08	2469.05		0.22793	0.32869	0.38483	0.45591	0.52251	0.55945	0.59176	0.53214
	267.151	-107.17	-127.753	307.207	-529.415	406.639		0.20157	0.14199	0.11102	0.21935	0.0215	0.27033		809.087	1112.5	1437.96	1864.32	2004.27	2365.29	2456.05	2558.6		0.23276	0.33209	0.39908	0.45922	0.53446	0.57324	0.60271	0.54171
	269.361	-114.738	-114.33	283.299	-528.973	419.825		0.20436	0.14255	0.11615	0.22351	0.0208	0.26904		791.78	1105.93	1438.23	1890.48	2029.63	2417.08	2535.75	2632.26		0.23146	0.33259	0.39239	0.46898	0.5406	0.58059	0.61688	0.55868
	276.058	-126.448	-101.555	263.548	-524.003	433.53		0.20537	0.13698	0.11773	0.22607	0.02976	0.27451		809.087	1125.38	1458.76	1884.98	2084.5	2442.71	2562.05	2719.74		0.23629	0.33631	0.40954	0.47068	0.55319	0.59535	0.62526	0.56695
	281.183	-134.039	-86.2808	240.227	-521.371	444.469		0.20826	0.13735	0.12221	0.22315	0.02939	0.27097		787.486	1116.8	1452.99	1895.31	2102.48	2484.97	2607.13	2790.36		0.23339	0.3323	0.40254	0.48044	0.55644	0.60141	0.6404	0.58392
	284.236	-144.407	-72.4643	222.096	-517.189	452.494		0.20911	0.13217	0.12347	0.21926	0.03707	0.2787		799.561	1128.2	1467.88	1884.04	2150.65	2493.15	2666.84	2868.17		0.23113	0.33248	0.40261	0.48021	0.56774	0.61456	0.64974	0.60798
	287.789	-151.744	-56.2409	198.728	-513.744	466.249		0.21209	0.13253	0.12892	0.21634	0.0383	0.27612		773.801	1105.13	1454.87	1886.05	2162.72	2527.1	2705.48	2929.95		0.23177	0.33105	0.41171	0.48835	0.57099	0.62481	0.66166	0.61304
	292.322	-162.088	-44.7618	181.772	-503.043	476.323		0.21282	0.12709	0.13018	0.21213	0.0492	0.27934		785.608	1123.51	1468.55	1839.9	2199.09	2526.03	2765.59	3011.62		0.23918	0.328	0.4134	0.4878	0.57971	0.63474	0.66585	0.6226
	296.696	-169.957	-30.2742	160.165	-490.004	488.127		0.2158	0.12774	0.1353	0.20824	0.04721	0.27612		761.189	1095.6	1442.52	1827.42	2187.95	2540.79	2792.96	3070.08		0.23402	0.32367	0.41702	0.49144	0.58038	0.6524	0.67519	0.63828
	297.949	-179.307	-17.4759	142.575	-484.272	497.881		0.21646	0.12231	0.13688	0.20499	0.05521	0.27999		763.47	1097.21	1440.91	1780.73	2209.42	2524.15	2877.49	3136.97		0.2353	0.3203	0.41517	0.49057	0.58878	0.6517	0.67873	0.64624
	304.509	-185.648	-2.54853	120.335	-472.242	509.388		0.21941	0.12283	0.14104	0.20014	0.05903	0.2729		733.148	1074.94	1413.68	1751.08	2187.01	2520.39	2857.9	3185.48		0.22886	0.31533	0.41653	0.49453	0.58526	0.66001	0.68453	0.66063
	305.375	-194.836	9.18511	104.928	-457.998	518.277		0.22007	0.11739	0.14488	0.19819	0.06477	0.27548		739.588	1077.22	1403.08	1698.62	2183.79	2470.21	2886.34	3235.51		0.22982	0.31261	0.41114	0.48624	0.58883	0.6577	0.68131	0.66536
	312.459	-203.561	22.7239	83.6508	-444.689	527.291		0.22285	0.11763	0.1471	0.19333	0.06504	0.26839		703.765	1042.74	1370.34	1662.8	2154.94	2444.72	2884.47	3252.92		0.22208	0.30828	0.41154	0.48634	0.5837	0.65474	0.68388	0.67686
	315.831	-212.008	34.4113	67.6105	-428.772	532.871		0.22358	0.11232	0.14997	0.19009	0.07207	0.27		708.327	1037.37	1352.5	1597.86	2128.24	2376.42	2892.78	3267.02		0.22562	0.30362	0.40517	0.4787	0.58405	0.65662	0.67841	0.67869
	319.134	-217.678	48.3436	47.3899	-410.223	538.477		0.22636	0.11284	0.1551	0.1862	0.07492	0.26356		670.358	993.765	1311.98	1549.42	2074.44	2327.72	2875.74	3271.44		0.21789	0.29897	0.40396	0.47589	0.57699	0.65108	0.67132	0.68084
	324.76	-227.121	59.1053	31.608	-391.403	537.119		0.22696	0.10741	0.15732	0.18295	0.08292	0.26292		670.223	991.753	1285.68	1475.09	2041.3	2242.39	2851.06	3260.38		0.22014	0.29174	0.3947	0.46407	0.57315	0.65103	0.66617	0.68461
	326.97	-233.092	72.2738	11.0586	-373.075	541.045		0.22968	0.10796	0.16052	0.17778	0.08287	0.24745		631.851	950.161	1240.47	1417.8	1968.31	2173.15	2806.11	3215.19		0.21305	0.28676	0.39284	0.46416	0.56126	0.64034	0.66069	0.67678
	331.799	-240.706	83.6604	-4.25359	-350.91	539.045		0.23022	0.10246	0.1621	0.17615	0.09119	0.25776		633.596	939.561	1212.42	1332.34	1925.51	2056.02	2766.8	3173.32		0.20983	0.28243	0.38423	0.44944	0.5571	0.63609	0.64813	0.6741
	334.145	-247.672	97.9167	-22.9241	-331.302	532.18		0.233	0.10282	0.1669	0.17161	0.09274	0.25035		593.479	896.091	1154.33	1269.41	1838.43	1978.47	2680.79	3105.32		0.21401	0.27777	0.38044	0.4389	0.54327	0.6225	0.64104	0.67046
	338.975	-258.156	107.012	-37.2264	-309.358	524.895		0.23328	0.09758	0.16816	0.16483	0.1001	0.24907		591.735	879.186	1121.86	1182.47	1779	1858.93	2608.61	3042.85		0.20724	0.27151	0.37085	0.43835	0.53782	0.61568	0.62494	0.65876
	343.121	-261.812	120.065	-55.4038	-288.103	517.685		0.236	0.09801	0.1691	0.16319	0.10262	0.24262		545.447	826.189	1058	1054.87	1682.8	1761.65	2502.74	2952.2		0.19918	0.26589	0.36739	0.43457	0.52464	0.60242	0.6156	0.65222
	346.446	-270.121	130.549	-70.4106	-265.569	503.165		0.2364	0.09247	0.17487	0.16059	0.10998	0.2423		550.412	818.944	1023.25	1028.31	1605.78	1632.31	2399.83	2858.36		0.19918	0.25995	0.3578	0.40954	0.51693	0.59237	0.60013	0.63601
	350.41	-275.559	142.144	-85.441	-244.092	488.744		0.23938	0.09284	0.17935	0.15638	0.11025	0.23393		508.149	765.814	954.821	966.86	1501.67	1524.98	2266.06	2736.05		0.19177	0.254	0.35498	0.41608	0.50375	0.57814	0.59144	0.6256
	358.315	-283.891	156.724	-101.129	-221.582	470.644		0.23943	0.08759	0.18254	0.15346	0.11825	0.2336		497.818	742.468	913.363	873.345	1425.59	1406.1	2138.6	2618.72		0.19176	0.2487	0.34379	0.39266	0.49734	0.57068	0.5763	0.60843
	357.039	-289.098	164.871	-118.155	-200.843	450.692		0.24206	0.08831	0.18573	0.14861	0.1198	0.22587		457.97	693.095	847.486	812.03	1315.31	1293.53	1991.15	2463.25		0.18371	0.24212	0.33968	0.38985	0.48158	0.55451	0.56534	0.60028
	361.709	-297.198	175.378	-129.663	-181.63	427.061		0.24236	0.08287	0.18763	0.14601	0.12716	0.22845		447.237	668.408	797.173	725.76	1233.86	1173.05	1851.34	2317.03		0.18338	0.2365	0.33009	0.38382	0.47548	0.54608	0.55117	0.58278
	364.511	-303.054	185.769	-146.76	-158.407	402.343		0.24483	0.0832	0.1934	0.14083	0.12904	0.21557		405.108	606.959	735.322	664.982	1122.1	1074.3	1705.63	2134.89		0.175	0.2312	0.32566	0.37715	0.46262	0.5312	0.54215	0.57238
	367.107	-311.455	194.68	-157.493	-136.979	374.761		0.24517	0.07706	0.1937	0.13791	0.13607	0.21428		394.643	584.419	690.107	574.955	1046.3	950.331	1520.88	1970.3		0.17468	0.22558	0.31511	0.36694	0.4546	0.52245	0.52734	0.55456
	369.112	-315.204	206.599	-173.674	-117.2	349.673		0.24763	0.07816	0.20011	0.13499	0.13731	0.20687		349.429	526.592	624.096	519.812	930.51	856.01	1419.45	1785.39		0.15567	0.21867	0.30971	0.35833	0.44013	0.50918	0.51799	0.54898
	373.144	-322.332	214.236	-185.228	-95.1573	321.794		0.24774	0.07298	0.20072	0.13013	0.14499	0.20526		339.098	497.344	578.345	441.593	852.96	729.49	1287.16	1620.66		0.16597	0.21273	0.30077	0.34586	0.43435	0.50043	0.5035	0.53664
	373.395	-327.608	224.095	-201.292	-75.1321	293.99		0.25024	0.07328	0.20585	0.12592	0.15137	0.19624		291.2	438.847	511.798	385.645	746.028	644.964	1149.37	1423.04		0.15566	0.20807	0.29666	0.33758	0.42085	0.48684	0.49416	0.51883
	378.702	-334.297	233.33	-212.611	-54.664	267.026		0.25036	0.06794	0.20711	0.13105	0.15486	0.19431		276.173	412.952	466.584	305.413	677.871	473.498	1015.33	1259.84		0.15598	0.20374	0.28611	0.33316	0.41411	0.47744	0.47773	0.50391
	379.158	-337.259	243.721	-227.196	-34.0975	238.926		0.25279	0.06817	0.21159	0.11815	0.15642	0.18529		234.313	348.686	398.292	251.209	575.501	440.761	887.603	1072.58		0.15018	0.19844	0.28329	0.33132	0.40125	0.46289	0.46903	0.49543
	384.625	-346.262	251.497	-237.67	-14.0722	214.554		0.25293	0.06312	0.21253	0.11555	0.1641	0.18496		218.616	323.731	347.711	171.245	500.769	318.936	759.74	919.879		0.1476	0.19089	0.27145	0.305	0.39451	0.45446	0.45421	0.47633
	386.744	-348.923	262.421	-252.043	4.2064	189.244		0.25533	0.06336	0.21765	0.11037	0.16598	0.1753		171.523	256.379	286.799	117.847	404.705	237.497	632.683	744.511		0.14244	0.18494	0.26798	0.30961	0.38101	0.43894	0.44584	0.46528
	390.001	-353.922	270.198	-260.356	22.7556	163.367		0.25535	0.05811	0.21923	0.10713	0.17366	0.17498		161.058	235.583	290.824	47.6775	338.829	128.821	510.993	596.644		0.14179	0.17997	0.2584	0.29585	0.37524	0.43083	0.41814	0.44875
	392.78	-359.384	279.293	-272.921	42.8794	139.538		0.25765	0.05835	0.22404	0.10356	0.17328	0.16596		111.55	170.915	193.285	-6.79431	230.288	41.4785	383.936	430.951		0.13309	0.17145	0.25332	0.29079	0.36109	0.41756	0.42168	0.43963
	395.331	-366.373	286.838	-283.09	62.3635	114.624		0.25751	0.0532	0.22562	0.10064	0.18225	0.16338		104.305	147.301	148.339	-127.679	182.927	-64.2451	280.09	286.677		0.13051	0.16776	0.24277	0.27896	0.35371	0.40848	0.40654	0.4202
	398.247	-368.803	296.674	-295.349	79.6828	90.7463		0.25991	0.0533	0.22913	0.09546	0.18509	0.15662		53.1875	94.4393	85.6826	-135.729	87.1312	-141.794	147.667	135.218		0.12438	0.16246	0.23931	0.27422	0.34117	0.39522	0.3972	0.41398
	395.559	-376.163	303.201	-303.427	98.2567	64.4243		0.25986	0.04819	0.23007	0.09254	0.19374	0.15404		41.5149	73.7776	51.2017	-214.619	23.2676	-254.896	56.1653	5.17922		0.12406	0.15555	0.22682	0.26272	0.32896	0.38646	0.38142	0.39359
	404.216	-380.722	309.82	-316.485	114.469	43.7321		0.2621	0.04845	0.23519	0.08833	0.19368	0.13858		0.59399	17.1591	-12.796	-267.212	-72.9302	-332.579	-82.966	-151.807		0.12115	0.1509	0.22078	0.25734	0.3219	0.37288	0.37175	0.37674
	406.63	-387.92	320.327	-324.282	133.018	19.4103		0.26202	0.04318	0.23613	0.08541	0.202	0.14438		-16.4452	-11.9552	-52.9119	-341.943	-135.854	-434.814	-200.496	-276.318		0.11084	0.1456	0.22311	0.24615	0.30839	0.36348	0.35726	0.35731
	407.724	-389.887	318.059	-336.494	150.264	-1.99789		0.2642	0.0436	0.23997	0.08055	0.20131	0.13439		-60.1837	-59.987	-111.409	-389.572	-225.612	-511.021	-309.171	-410.917		0.11181	0.13966	0.21643	0.24013	0.29618	0.34957	0.34759	0.3643
	411.778	-393.451	334.931	-344.221	166.082	-26.4679		0.26405	0.03804	0.24058	0.07667	0.2077	0.13439		-67.4287	-86.6862	-148.975	-468.865	-288.671	-615.537	-414.09	-531.282		0.10278	0.13404	0.20072	0.22959	0.25272	0.34275	0.33084	0.33875
	414.876	-398.543	344.003	-356.644	182.196	-46.4192		0.26613	0.03863	0.24539	0.0731	0.20796	0.12537		-109.423	-143.439	-205.862	-514.884	-382.453	-681.815	-526.79	-668.507		0.10407	0.12874	0.19822	0.22453	0.28496	0.32755	0.32472	0.33543
	416.972	-405.231	351.78	-364.065	199.811	-70.2718		0.26589	0.03332	0.24568	0.07179	0.21017	0.12441		-122.169	-166.516	-245.576	-587.334	-435.583	-782.574	-624.061	-775.744		0.09827	0.12312	0.18928	0.21303	0.24278	0.31944	0.30991	0.31954
	419.979	-403.819	359.093	-375.244	213.293	-92.6429		0.2688	0.03355	0.25016	0.06532	0.21591	0.11474		-176.641	-217.901	-302.06	-632.817	-528.158	-857.171	-730.723	-901.498		0.08538	0.11718	0.18453	0.20732	0.25344	0.30553	0.30056	0.30914
	421.756	-410.461	366.175	-381.773	230.12	-112.372		0.2676	0.02847	0.25077	0.06337	0.22423	0.11442		-170.737	-241.381	-340.968	-694.131	-585.179	-953.636	-821.957	-1002.24		0.09407	0.11123	0.17462	0.19485	0.27054	0.29677	0.28607	0.28713
	423.761	-415.159	374.021	-392.318	243.577	-132.175		0.2698	0.02867	0.25558	0.05819	0.2274	0.10411		-215.415	-299.207	-399.331	-743.102	-673.595	-1029.44	-931.571	-1121.91		0.0815	0.10626	0.16922	0.19076	0.25091	0.28319	0.27641	0.27608
	426.449	-416.594	380.594	-397.79	258.486	-152.2		0.26937	0.02317	0.25265	0.0543	0.23089	0.10476		-220.513	-312.489	-434.348	-815.283	-717.736	-1113.43	-1017.84	-1212.84		0.08247	0.10064	0.15932	0.17829	0.21196	0.27572	0.26191	0.26535
	429.023	-420.135	387.398	-408.475	272.459	-171.954		0.27135	0.0236	0.25874	0.05009	0.23535	0.09542		-269.752	-362.802	-477.818	-857.546	-807.225	-1179.98	-1113.1	-1331.14		0.067	0.09502	0.15521	0.17419	0.21746	0.26213	0.25482	0.25687
	431.528	-426.777	392.513	-412.985	287.122	-190.547		0.27075	0.01845	0.25839	0.04846	0.24302	0.09413		-271.094	-385.878	-529.338	-927.044	-860.623	-1267.85	-1200.04	-1420.82		0.067	0.08875	0.14626	0.16205	0.20138	0.2537	0.2384	0.24002
	433.191	-427.703	399.711	-423.67	298.832	-208.844		0.27274	0.01878	0.26255	0.04264	0.24072	0.08414		-316.577	-435.52	-535.912	-968.636	-941.794	-1338.02	-1294.63	-1521.56		0.07279	0.08345	0.14216	0.15699	0.20334	0.23979	0.2297	0.23445
	433.829	-432.725	404.965	-428.532	314.011	-227.388		0.27214	0.01354	0.26316	0.04004	0.24743	0.08221		-327.176	-446.924	-623.255	-1029.14	-991.436	-1420.27	-1371.91	-1610.28		0.06441	0.07815	0.13225	0.14613	0.18565	0.22073	0.21359	0.21599
	439.023	-435.063	411.654	-438.865	327.247	-243.462		0.27393	0.01383	0.267	0.03551	0.25092	0.07448		-368.902	-504.616	-684.435	-1077.18	-1070.19	-1486.55	-1463.41	-1711.3		0.05024	0.07157	0.12782	0.14171	0.18471	0.21809	0.20651	0.20848
	439.274	-440.131	417.393	-442.67	341.59	-259.685		0.27359	0.00862	0.26568	0.03323	0.25859	0.07319		-374.939	-528.497	-721.197	-1127.49	-1117.42	-1568.66	-1530.22	-1791.87		0.06312	0.06788	0.11727	0.12892	0.18699	0.21063	0.19201	0.18744
	442.326	-441.219	425.077	-451.594	353.374	-276.673		0.27515	0.00886	0.2692	0.0287	0.25886	0.05773		-415.994	-575.59	-775.668	-1169.35	-1201.94	-1620.98	-1624.27	-1887.22		0.04185	0.06097	0.11444	0.12386	0.16286	0.19768	0.17848	0.18508
	444.376	-444.621	430.701	-455.821	365.946	-294.501		0.27411	0.00368	0.274	0.02449	0.26396	0.06353		-423.239	-597.727	-808.002	-1228.78	-1258.43	-1696.11	-1700.48	-1958.8		0.05473	0.05438	0.10325	0.11332	0.15773	0.18699	0.16979	0.16437
	445.606	-447.514	436.163	-465.145	378.222	-307.711		0.27535	0.00398	0.273	0.02028	0.25521	0.05225		-468.051	-652.065	-863.547	-1269.17	-1329.67	-1754.21	-1777.49	-2051.53		0.04088	0.04909	0.09978	0.10922	0.14552	0.17727	0.16012	0.1575
	448.454	-450.106	441.139	-468.879	390.105	-322.823		0.27392	-4.30996e-05	0.27233	0.018	0.26386	0.04549		-477.577	-671.653	-896.552	-1329.28	-1372.87	-1822.5	-1846.05	-2118		0.03991	0.0454	0.08988	0.09772	0.13942	0.17013	0.14595	0.14162
	450.117	-452.004	446.578	-476.558	399.478	-339.293		0.27483	0.00554	0.2752	0.01217	0.26445	0.0442		-519.973	-723.039	-949.548	-1363.22	-1447.47	-1884.35	-1923.33	-2200.78		0.03217	0.03784	0.08577	0.09266	0.12624	0.1588	0.13693	0.13347
	451.666	-457.188	451.948	-479.823	412.493	-353.787		0.27356	-0.000221332	0.27485	0.01022	0.2689	0.04323		-527.084	-743.298	-984.566	-1426.14	-1492.28	-1944.06	-1980.75	-2261.86		0.03185	0.0319	0.0765	0.08373	0.12047	0.15294	0.12437	0.11823
	451.803	-457.813	457.919	-487.362	421.94	-368.479		0.27455	0.00269	0.27901	0.00632	0.27111	0.03421		-565.322	-798.038	-1038.63	-1458.48	-1566.47	-1988.87	-2057.1	-2350.02		0.02573	0.02596	0.07207	0.08318	0.10632	0.1371	0.11567	0.11104
	453.42	-460.775	462.733	-488.348	433.158	-380.775		0.27263	0.000361731	0.27737	0.00243	0.27363	0.0326		-583.568	-814.138	-1062.52	-1522.88	-1606.19	-2090.16	-2114.52	-2409.72		0.02347	0.02034	0.0612	0.06492	0.1028	0.12995	0.10246	0.09645
	454.263	-461.446	470	-496.286	442.31	-395.566		0.27297	0.00489	0.28024	0.000795573	0.27325	0.02487		-623.55	-870.622	-1112.56	-1549.58	-1661.73	-2125.99	-2171.54	-2488.63		0.01605	0.01407	0.05709	0.09239	0.08898	0.11701	0.09473	0.08958
	455.926	-464.802	472.824	-497.296	452.815	-407.739		0.27057	0.00539	0.27667	0.00141	0.27803	0.02358		-626.636	-880.953	-1144.63	-1608.07	-1719.16	-2183.27	-2238.89	-2549.71		0.04633	0.0091	0.0475	0.04835	0.08288	0.10922	0.08088	0.07466
	455.151	-464.501	475.81	-502.697	461.377	-421.641		0.27071	0.01147	0.27986	0.000743736	0.2754	0.01424		-671.582	-937.706	-1195.07	-1643.9	-1799.52	-2223.93	-2336.97	-2634.01		0.00896	0.00315	0.04211	0.04329	0.07067	0.09628	0.07379	0.06329
	454.673	-467.324	482.197	-502.345	472.177	-433.197		0.26854	0.0119	0.27725	0.00329	0.28147	0.01456		-684.73	-952.33	-1230.09	-1695.55	-1837.36	-2273.7	-2358.03	-2681.82		0.00735	0.00204	0.03349	0.03565	0.0649	0.08946	0.06123	0.05256
	452.942	-468.088	487.312	-506.361	479.681	-443.889		0.26869	0.01756	0.27948	0.0052	0.27755	0.00458		-715.857	-1004.25	-1273.96	-1715	-1886.73	-2331.66	-2423.1	-2756.86		-6.67673e-05	0.0019	0.03002	0.03091	0.05365	0.07748	0.05704	0.0473
	452.736	-469.523	488.863	-503.872	491.047	-454.877		0.26667	0.01748	0.27591	0.0113	0.2804	0.00232		-707.27	-1020.75	-1264.71	-1783.3	-1915.44	-2379.16	-2464.29	-2811.72		0.00251	0.00208	0.01883	0.0207	0.04755	0.06969	0.04126	0.03529
	451.051	-468.181	492.219	-505.938	498.551	-462.877		0.26701	0.02256	0.27717	0.01514	0.27712	-0.00508		-727.932	-1071.2	-1347.35	-1803.69	-2003.05	-2415.12	-2527.89	-2876.95		-0.00201	0.00354	0.01729	0.01499	0.03534	0.05707	0.03514	0.03068
	447.998	-468.482	492.288	-500.959	507.85	-474.162		0.2649	0.02235	0.27327	0.02059	0.279	-0.00089612		-705.66	-1085.56	-1374.72	-1819.12	-2027.74	-2478.85	-2566.66	-2927.12		0.00218	0.01306	0.00803	0.00381	0.02892	0.05025	0.0229	0.02027
	444.695	-467.486	493.608	-501.734	515.428	-483.199		0.26511	0.02759	0.27389	0.02249	0.27702	0.00201		-703.111	-1123.93	-1424.63	-1798.19	-2073.49	-2504.61	-2625.43	-2996.07		-0.00040397	0.01775	0.00521	0.00197	0.01961	0.03892	0.01775	0.0192
	446.108	-467.625	491.895	-494.384	523.276	-487.421		0.26307	0.02738	0.26774	0.02859	0.27471	-0.000236745		-650.115	-1110.91	-1432.28	-1768.94	-2103.14	-2562.7	-2665.81	-3042.09		0.00829	0.025	0.00142	-0.00212	0.01222	0.03081	0.00969	0.0104
	440.139	-465.126	490.715	-491.824	527.926	-501.175		0.26328	0.03249	0.269	0.03114	0.26918	-0.000872194		-628.648	-1125.54	-1440.73	-1692.2	-2174.38	-2585.37	-2718.67	-3095.16		0.00925	0.0306	0.00537	0.00152	0.00194	0.02012	0.00615	0.01127
	434.421	-465.334	487.544	-483.393	532.354	-508.113		0.2611	0.03215	0.26671	0.0353	0.26068	0.00848		-563.309	-1087.3	-1419	-1619.88	-2195.85	-2612.48	-2746.18	-3121.28		0.01827	0.03652	0.00189	-0.000646924	0.00487	0.01399	0.000675	0.00537
	432.257	-461.4	486.919	-477.733	533.019	-514.41		0.26131	0.03723	0.26797	0.03849	0.26456	0.01171		-535	-1067.44	-1386.8	-1506.64	-2227.51	-2575.58	-2804.94	-3159		0.01601	0.0418	0.00903	0.00846	-0.000262965	0.0053	0.00229	0.00753
	426.745	-459.178	477.522	-466.342	534.815	-518.756		0.25898	0.03695	0.26215	0.0433	0.26419	0.02138		-475.296	-1000.09	-1322.67	-1417.69	-2210.61	-2549.15	-2829.23	-3157.62		0.02889	0.04804	0.01263	0.01307	0.00621	0.00498	-0.000936	0.00131
	422.599	-456.239	472.083	-458.827	531.493	-523.299		0.25912	0.042	0.26179	0.04521	0.26156	0.02364		-456.781	-956.489	-1267.39	-1299.22	-2185.65	-2450.67	-2873.24	-3158.73		0.0276	0.05332	0.02332	0.02572	0.00849	0.00145	0.00841	0.00249
	411.368	-452.536	462.756	-445.135	528.541	-524.065		0.25666	0.04169	0.25887	0.05162	0.26086	0.03138		-395.198	-880.417	-1179.51	-1206.92	-2112	-2350.45	-2882.36	-3137.86		0.03565	0.05957	0.02757	0.0293	0.0214	0.00951	0.00647	0.000460871
	408.065	-446.657	453.799	-434.826	519.733	-523.497		0.25693	0.0468	0.26077	0.05385	0.25307	0.03171		-369.036	-830.909	-1102.9	-1099.72	-2033.24	-2195.48	-2884.64	-3120.17		0.03654	0.0671	0.03633	0.04157	0.02722	0.01241	0.01581	0.00648
	391.755	-443.903	441.51	-418.621	512.156	-520.731		0.25466	0.04647	0.25559	0.05898	0.2498	0.04171		-314.564	-751.482	-1006.03	-1004.19	-1902.56	-2073.26	-2838.49	-3070.7		0.04482	0.0727	0.04154	0.04642	0.0369	0.02434	0.02129	0.000777944
	391.664	-436.127	429.544	-406.996	499.437	-518.46		0.25468	0.0517	0.25459	0.06089	0.24814	0.04204		-287.462	-709.891	-942.706	-898.601	-1797.78	-1912.66	-2788.71	-3027.72		0.04602	0.07734	0.05352	0.05707	0.04498	0.03369	0.03289	0.00506
	376.06	-431.082	414.431	-389.194	487.701	-513.447		0.25241	0.05162	0.24909	0.06698	0.24583	0.0501		-227.758	-632.477	-854.961	-809.782	-1654.62	-1782.79	-2669.44	-2964.98		0.0543	0.08423	0.05616	0.06289	0.05788	0.04497	0.04062	0.00225
	368.133	-422.01	400.776	-376.724	471.464	-504.508		0.25236	0.05686	0.2526	0.06953	0.24191	0.05494		-216.22	-591.824	-790.427	-719.354	-1550.37	-1626.21	-2558.88	-2915.51		0.05485	0.08951	0.0662	0.07451	0.06144	0.05399	0.05221	0.00943
	360.365	-413.817	384.529	-357.842	455.448	-496.508		0.2499	0.05665	0.24806	0.07466	0.23928	0.06139		-161.882	-519.508	-705.365	-677.36	-1413.79	-1502.78	-2392.78	-2842.26		0.06313	0.09608	0.06948	0.07904	0.07789	0.0656	0.0593	0.00695
	350.228	-405.092	368.767	-342.741	435.372	-485.446		0.24985	0.06212	0.24417	0.07753	0.23343	0.06301		-144.038	-477.917	-664.444	-543.596	-1310.75	-1351.98	-2250.43	-2776.21		0.06433	0.102	0.07985	0.09226	0.08242	0.06979	0.07251	0.01542
	340.843	-397.27	350.322	-322.943	413.329	-473.371		0.24742	0.06204	0.2406	0.08137	0.21952	0.07107		-95.8721	-408.687	-567.307	-482.55	-1177.39	-1236.33	-2091.84	-2684.59		0.07068	0.10824	0.0841	0.09679	0.09597	0.08526	0.08024	0.01519
	330.364	-385.976	331.112	-307.185	388.899	-459.272		0.24727	0.06624	0.23767	0.08425	0.22591	0.07237		-73.0637	-376.352	-506.932	-380.047	-1084.82	-1092.23	-1945.33	-2594.35		0.10215	0.10515	0.09479	0.10906	0.10276	0.09557	0.09377	0.02463
	319.271	-377.621	314.194	-286.988	365.429	-442.111		0.24471	0.06687	0.2415	0.0897	0.22393	0.08075		-25.9711	-306.452	-430.457	-322.489	-959.906	-978.86	-1777.36	-2473.71		0.08176	0.12041	0.09839	0.11552	0.11599	0.10782	0.10375	0.03342
	308.314	-367.068	307.043	-271.112	339.499	-422.456		0.24463	0.07195	0.23793	0.08999	0.21775	0.08334		-14.5669	-274.251	-377.462	-228.572	-863.307	-816.518	-1637.96	-2362.05		0.08038	0.12634	0.10972	0.12778	0.12341	0.11169	0.11503	0.03867
	297.471	-356.792	277.789	-250.54	315.291	-403.863		0.24198	0.07174	0.21986	0.09641	0.21416	0.09365		35.8799	-204.887	-294.546	-174.905	-740.276	-734.677	-1512.65	-2213.9		0.08866	0.13323	0.11462	0.13135	0.13793	0.12942	0.12018	0.04327
	286.286	-342.744	260.917	-234.993	291.181	-381.64		0.24177	0.07672	0.22692	0.09993	0.20798	0.09237		45.2716	-177.249	-254.028	-78.4395	-656.824	-604.401	-1353.26	-2081.65		0.08889	0.13689	0.12466	0.14457	0.14504	0.14972	0.13725	0.05722
	273.757	-335.269	241.916	-214.068	266.014	-359.713		0.23911	0.07674	0.23205	0.10473	0.20632	0.10043		101.488	-113.654	-174.333	-22.8943	-531.11	-494.25	-1199.9	-1923.01		0.09717	0.14507	0.13052	0.14943	0.15762	0.14489	0.14563	0.06214
	263.256	-322.887	225.183	-198.403	241.387	-336.428		0.2389	0.08175	0.2259	0.10696	0.20015	0.10141		105.915	-80.6487	-122.679	60.9601	-447.122	-373.768	-1073.52	-1784.82		0.09805	0.15132	0.14088	0.16169	0.16441	0.1697	0.16012	0.0777
	250.044	-312.334	207.2	-178.535	218.287	-311.094		0.23628	0.08164	0.21782	0.11209	0.19784	0.11462		152.605	-23.896	-40.4344	122.409	-335.495	-272.606	-920.435	-1611.66		0.10633	0.15692	0.14481	0.16687	0.17828	0.19773	0.16785	0.08391
	240.932	-299.189	190.329	-163.505	194.719	-287.044		0.236	0.08659	0.22197	0.11528	0.19166	0.11528		166.156	-0.01432	-7.56349	210.825	-254.592	-144.075	-800.624	-1474.44		0.10688	0.16252	0.15486	0.17913	0.18538	0.17874	0.18299	0.0985
	229.292	-288.959	172.184	-143.143	171.938	-257.018		0.23338	0.08651	0.21196	0.12073	0.18903	0.12044		215.261	57.6775	65.2892	257.247	-148.735	-50.0234	-654.517	-1308.06		0.11516	0.16812	0.15814	0.18495	0.19893	0.20129	0.19169	0.10504
	217.47	-274.634	158.553	-128.747	148.468	-237.289		0.23282	0.09162	0.22353	0.12296	0.18286	0.12238		228.141	81.6934	113.992	339.625	-70.7835	63.0794	-531.486	-1162.13		0.11442	0.17469	0.16818	0.19721	0.2054	0.20484	0.20683	0.12027
	207.47	-262.229	139.598	-107.517	127.778	-213.239		0.23029	0.09218	0.21093	0.12745	0.17991	0.1356		269.331	137.775	182.015	403.623	35.0743	156.996	-394.77	-1003.9		0.12818	0.17932	0.17501	0.20109	0.21991	0.2129	0.21971	0.12713
	195.442	-250.426	124.115	-93.0031	103.792	-189.115		0.22985	0.09665	0.19641	0.13	0.17341	0.13947		281.674	166.755	215.959	469.902	107.927	275.064	-279.521	-867.917		0.12229	0.18686	0.18376	0.21497	0.22509	0.24222	0.22906	0.14333
	184.007	-238.97	108.169	-73.722	83.988	-163.978		0.22716	0.09634	0.2054	0.13609	0.17239	0.13658		335.341	219.886	274.322	535.913	210.565	357.174	-149.647	-713.834		0.13057	0.19375	0.18865	0.22368	0.23896	0.23997	0.23872	0.14987
	173.324	-224.459	92.2003	-59.0674	62.2405	-138.941		0.22667	0.10139	0.20441	0.13768	0.16493	0.15269		335.341	240.413	327.72	597.764	267.452	473.9	-37.8859	-581.722		0.13305	0.19838	0.19967	0.23111	0.24574	0.26317	0.25547	0.16929
	163.05	-214.323	75.7222	-38.8704	43.8142	-115.063		0.22369	0.10147	0.19665	0.13668	0.16166	0.15399		383.507	298.776	357.237	649.284	367.004	551.046	96.1471	-435.792		0.14101	0.20431	0.20456	0.23661	0.25929	0.27735	0.26417	0.17615
	151.934	-200.437	62.3453	-25.7658	20.4185	-91.0132		0.22325	0.10626	0.19501	0.14536	0.15548	0.16076		394.777	318.096	422.845	729.248	431.002	616.52	191.808	-314.321		0.14092	0.2112	0.21525	0.24952	0.2664	0.26995	0.28059	0.19042
	141.752	-188.981	46.2838	-7.79982	1.13126	-66.6667		0.22034	0.1064	0.17404	0.15145	0.15511	0.17656		438.113	376.593	481.61	774.195	532.433	737.406	306.119	-173.642		0.14856	0.21648	0.21788	0.25051	0.28092	0.28574	0.28865	0.20082
	132.003	-176.646	32.745	6.61995	-19.5829	-43.8018		0.22	0.11138	0.18883	0.15465	0.14764	0.16465		445.09	398.865	520.787	848.792	588.381	837.495	422.711	-58.3892		0.15007	0.2224	0.22922	0.2676	0.28706	0.29477	0.3054	0.21605
	120.909	-165.097	15.9661	25.314	-38.7717	-20.0232		0.21721	0.1113	0.18332	0.15945	0.1463	0.17335		492.183	450.385	578.614	891.055	673.577	916.386	537.021	78.8358		0.15771	0.22736	0.23346	0.27438	0.30061	0.31829	0.31506	0.22452
	112.117	-151.72	4.76474	37.6906	-61.1587	2.69363		0.21662	0.11648	0.18233	0.16104	0.13916	0.17239		502.916	471.718	609.338	960.286	737.173	1005.21	631.341	192.845		0.15923	0.23328	0.24448	0.28471	0.30546	0.32409	0.33117	0.24136
	102.322	-141.213	-11.019	55.6097	-77.4692	24.0771		0.21354	0.11656	0.17714	0.1681	0.13653	0.19044		543.569	523.909	673.336	993.425	822.102	1077.79	748.738	321.364		0.16622	0.23952	0.24872	0.28957	0.32094	0.33988	0.33954	0.25144
	92.5949	-129.063	-24.1412	68.8317	-96.5842	46.0532		0.21291	0.12112	0.17679	0.16904	0.13004	0.19399		550.546	546.181	702.987	1063.73	871.475	1165	843.864	435.926		0.16613	0.2448	0.25845	0.30183	0.32676	0.34698	0.35661	0.26797
	83.2328	-118.302	-38.5132	86.2342	-113.51	67.659		0.20997	0.12143	0.17193	0.17481	0.16767	0.19336		598.712	601.458	762.96	1100.49	954.794	1238.79	954.821	571.493		0.17473	0.25105	0.26173	0.30668	0.34031	0.36277	0.36595	0.27966
	73.3695	-104.971	-50.2236	98.4464	-132.452	87.6351		0.20866	0.12634	0.17094	0.17736	0.12156	0.18402		599.517	627.755	793.819	1167.71	1005.11	1310.84	1034.79	679.56		0.17657	0.25697	0.27274	0.31927	0.3471	0.37083	0.38013	0.29489
	64.053	-93.631	-66.123	115.825	-151.272	109.611		0.20659	0.12642	0.16318	0.18152	0.11957	0.19144		637.486	674.848	841.851	1199.91	1094.46	1369.47	1139.3	805.731		0.18066	0.26257	0.27634	0.3238	0.35903	0.38597	0.38979	0.30465
	54.6225	-81.5502	-74.0149	126.605	-166.549	132.723		0.20593	0.13147	0.16444	0.18472	0.11146	0.20595		644.061	694.302	878.613	1294.37	1138.74	1452.26	1219.67	899.011		0.18379	0.26721	0.288	0.33574	0.36582	0.39468	0.40461	0.32085
	45.6932	-72.9641	-91.1177	143.162	-182.171	149.317		0.20285	0.13155	0.15861	0.18695	0.11012	0.22625		678.944	747.835	922.889	1297.59	1215.75	1503.91	1319.09	1012.47		0.19111	0.2741	0.29096	0.34123	0.37969	0.40725	0.41363	0.33125
	37.1511	-59.6105	-103.036	154.365	-199.367	168.7		0.20232	0.13643	0.15826	0.19336	0.1033	0.21659		678.676	767.558	957.638	1321.33	1256	1590.18	1389.8	1119.85		0.19166	0.27873	0.30165	0.35253	0.38487	0.41595	0.42877	0.34745
	27.8573	-49.5894	-116.83	171.133	-213.956	186.528		0.19931	0.13655	0.15243	0.19688	0.09906	0.22272		716.109	820.152	1011.84	1379.56	1330.87	1637.81	1492.17	1234.82		0.19801	0.28433	0.30525	0.3548	0.39745	0.43078	0.43811	0.35785
	19.4519	-37.3235	-126.573	179.423	-229.946	205.443		0.19871	0.14143	0.15176	0.19911	0.09482	0.22563		717.987	836.788	1046.19	1437.93	1370.58	1719.93	1562.74	1339.02		0.19824	0.28961	0.31497	0.36964	0.40456	0.43819	0.45357	0.37437
	10.7504	-26.8165	-141.269	195.558	-243.821	222.974		0.19564	0.14158	0.14657	0.20456	0.09316	0.2324		748.041	884.687	1096.64	1462.75	1449.47	1758.16	1658.94	1441.29		0.20587	0.29522	0.31825	0.37417	0.41972	0.45237	0.46195	0.38639
	5.05572	-14.8283	-150.688	206.995	-259.148	240.58		0.19504	0.14646	0.14493	0.20775	0.08505	0.23338		743.613	896.627	1127.23	1522.45	1493.89	1826.99	1731.8	1538.44		0.20513	0.29888	0.32894	0.38515	0.42457	0.46108	0.47998	0.40194
	-6.5387	-5.87184	-162.7	220.71	-272.801	258.68		0.19213	0.14571	0.13943	0.21159	0.08371	0.24208		774.338	947.343	1166.94	1549.56	1553.99	1861.88	1817.53	1644.85		0.21213	0.30416	0.33287	0.39064	0.43747	0.47397	0.48675	0.4117
	-14.0785	6.13951	-172.605	230.386	-287.709	274.829		0.1915	0.15159	0.13779	0.21479	0.07689	0.24274		761.86	960.894	1196.73	1613.42	1590.35	1935.27	1875.36	1733.29		0.21848	0.30783	0.34291	0.40194	0.44329	0.48203	0.50253	0.43015
	-21.8005	15.2117	-185.958	244.501	-300.035	292.262		0.18846	0.15186	0.1339	0.21959	0.10486	0.24951		791.243	1000.88	1230.4	1642.27	1659.32	1969.08	1972.9	1846.75		0.21645	0.31214	0.34523	0.40679	0.45652	0.49588	0.51187	0.4383
	-29.7959	27.1073	-194.892	253.942	-313.344	306.979		0.18767	0.15668	0.13354	0.22247	0.06777	0.24952		780.778	1011.48	1262.07	1691.64	1692.99	2043.41	2017.71	1946.53		0.21829	0.31549	0.35559	0.41809	0.46266	0.50233	0.52798	0.46094
	-39.7502	35.5084	-205.607	267.329	-326.604	323.869		0.18466	0.15686	0.12836	0.22695	0.06546	0.25597		803.184	1048.77	1310.23	1715.93	1751.63	2076.69	2094.46	2035.39		0.22335	0.3198	0.36113	0.42326	0.47653	0.51651	0.53635	0.46555
	-47.3811	47.6586	-212.457	276.324	-339.593	340.289		0.18403	0.16142	0.12769	0.22854	0.05735	0.25565		791.243	1052.8	1329.29	1768.52	1786.64	2138.14	2150.68	2124.8		0.22132	0.32315	0.36828	0.43391	0.4772	0.52393	0.55117	0.48271
	-54.2147	57.3094	-225.996	290.039	-350.491	354.957		0.18099	0.16173	0.1209	0.23366	0.05601	0.26178		808.148	1087.55	1369.54	1780.6	1837.49	2175.44	2214.94	2225.27		0.22832	0.3265	0.36962	0.43812	0.49848	0.53779	0.56051	0.49247
	-63.7134	67.2842	-237.498	297.39	-367.368	369.6		0.18033	0.16658	0.12119	0.23428	0.04984	0.26083		795.402	1082.85	1386.04	1819.37	1886.33	2239.17	2285.52	2303.91		0.22597	0.32888	0.38225	0.44974	0.49463	0.5452	0.57598	0.50932
	-71.3443	75.2455	-245.946	310.988	-374.207	384.613		0.17715	0.16676	0.11439	0.24005	0.04463	0.2676		810.697	1114.38	1419.18	1828.09	1948.05	2272.84	2344.29	2394.84		0.23264	0.33029	0.38488	0.45363	0.51173	0.55938	0.58403	0.5194
	-78.3602	87.0717	-255.18	319.772	-381.292	397.997		0.17646	0.17154	0.11437	0.24422	0.04039	0.266		798.22	1101.64	1426.56	1855.6	1977.43	2330.27	2392.05	2470.02		0.23126	0.33299	0.39235	0.46428	0.52109	0.56358	0.59949	0.53592
	-86.2872	95.0331	-268.186	333.112	-397.061	408.936		0.17342	0.17189	0.10918	0.2458	0.03873	0.2718		815.527	1125.12	1449.1	1854.39	2034.86	2361.13	2461.42	2555.98		0.23535	0.33279	0.39724	0.46688	0.53399	0.57969	0.60947	0.54632
	-93.6903	105.772	-270.917	340.58	-407.689	422.048		0.17295	0.17677	0.10851	0.24771	0.03126	0.27117		794.463	1114.65	1440.38	1864.45	2061.83	2413.19	2546.35	2624.11		0.23172	0.33453	0.40246	0.47656	0.53595	0.58582	0.62365	0.56349
	-100.638	114.034	-284.826	352.464	-415.241	435.333		0.16981	0.17682	0.103	0.25123	0.02992	0.27891		804.526	1129.41	1463.99	1816.29	2110.26	2433.72	2563.12	2714.22		0.23678	0.33176	0.40316	0.47819	0.55304	0.6	0.63138	0.56777
	-103.462	123.546	-290.542	360.614	-426.878	445.827		0.16912	0.18164	0.10137	0.25345	0.0231	0.27408		781.985	1111.3	1449.5	1856.67	2123.01	2473.43	2604.98	2778.89		0.23346	0.33092	0.41031	0.48627	0.55177	0.59614	0.64781	0.59073
	-114.897	132.456	-299.915	370.806	-435.365	458.865		0.16588	0.18207	0.0965	0.25697	0.02144	0.27635		793.926	1116.66	1487.34	1826.62	2168.23	2494.09	2663.89	2856.7		0.23627	0.32782	0.41165	0.48693	0.565	0.6232	0.65554	0.59888
	-121.549	142.593	-306.673	378.416	-446.067	470.595		0.16532	0.1865	0.09615	0.25856	0.01301	0.2741		763.47	1104.05	1451.25	1810.52	2167.55	2517.57	2710.58	2925.25		0.22458	0.32472	0.41655	0.49404	0.56889	0.62063	0.66681	0.61701
	-130.569	149.628	-316.625	389.806	-453.742	482.003		0.16234	0.18675	0.09033	0.26175	0.01328	0.27669		764.543	1108.88	1477.95	1778.72	2199.89	2507.24	2774.04	3010.24		0.23544	0.31905	0.41403	0.49181	0.56762	0.63707	0.67197	0.62645
	-135.489	158.955	-324.146	395.701	-465.083	491.633		0.16181	0.19179	0.08869	0.26301	0.00485	0.2709		733.953	1078.69	1431.39	1757.38	2189.02	2522.67	2804.77	3063.72		0.22729	0.31531	0.41699	0.49473	0.57827	0.64352	0.68131	0.64426
	-142.118	166.847	-331.876	407.233	-472.316	503.634		0.15915	0.19191	0.08318	0.26653	0.00287	0.27413		737.978	1083.93	1429.91	1703.45	2203.92	2501.61	2857.23	3139.18		0.22881	0.31254	0.41254	0.49056	0.55671	0.6519	0.68453	0.65047
	-149.27	176.614	-338.935	413.198	-479.549	513.561		0.15794	0.19653	0.0838	0.26715	-0.00299	0.26576		701.619	1049.45	1404.29	1666.95	2174.8	2483.63	2858.84	3189.35		0.22291	0.30815	0.41389	0.49219	0.5738	0.65223	0.69161	0.66571
	-155.147	183.372	-347.22	423.109	-488.159	522.105		0.15484	0.19668	0.077	0.27067	-0.000447123	0.26706		700.948	1047.3	1381.21	1611.41	2170.77	2431.03	2896.81	3245.18		0.22379	0.30312	0.40783	0.48513	0.57704	0.65674	0.68485	0.66966
	-161.275	192.699	-355.297	429.662	-496.081	532.303		0.15424	0.20156	0.07697	0.27032	-0.00271	0.26062		666.198	1011.21	1340.82	1566.6	2126.23	2402.72	2892.92	3257.48		0.21725	0.29906	0.40627	0.48225	0.57352	0.65514	0.68904	0.67717
	-168.086	200.336	-362.171	438.328	-500.288	538.353		0.1511	0.20181	0.07018	0.27416	0.00116	0.26128		661.234	1002.89	1319.49	1499.78	2107.71	2328.12	2906.2	3279.73		0.21845	0.29242	0.39828	0.47132	0.57837	0.65773	0.68324	0.68113
	-173.689	208.413	-368.604	444.153	-507.077	544.033		0.15041	0.20649	0.07047	0.27445	0.00115	0.25549		629.705	965.59	1272	1450.4	2048.54	2277	2874.27	3271.71		0.21223	0.28836	0.39641	0.46908	0.55971	0.65354	0.68098	0.68702
	-180.227	214.338	-377.098	455.473	-510.768	546.749		0.14714	0.20667	0.06432	0.27701	0.00952	0.25711		627.021	954.454	1246.23	1363.46	2009.9	2184.69	2852.13	3266.05		0.21182	0.2843	0.38809	0.46266	0.56585	0.65065	0.67132	0.67938
	-185.238	223.294	-382.467	459.278	-516.524	545.687		0.1467	0.21162	0.0643	0.27086	0.0121	0.24809		589.857	910.044	1189.08	1311.41	1937.72	2113.05	2792.56	3219.06		0.20625	0.27895	0.38396	0.45721	0.53559	0.64035	0.66552	0.69333
	-192.459	230.261	-388.508	468.531	-517.804	545.095		0.1435	0.21154	0.05815	0.2805	0.01982	0.24778		588.784	896.091	1154.33	1227.95	1879.09	1996.32	2751.63	3173.18		0.20487	0.2707	0.37533	0.43082	0.54528	0.6352	0.65296	0.67957
	-197.607	238.245	-398.066	475.013	-521.814	539.168		0.143	0.21601	0.05844	0.2795	0.02143	0.24103		549.607	845.509	1104.55	1164.89	1788.92	1910.45	2673.95	3108.78		0.19833	0.26696	0.37152	0.42923	0.52822	0.62007	0.64523	0.67838
	-204.19	244.401	-402.764	484.784	-521.814	530.451		0.13999	0.21664	0.05197	0.28077	0.02787	0.24039		544.374	827.665	1062.83	1072.99	1724.39	1747.56	2594.65	3049.21		0.19824	0.26	0.36224	0.42377	0.52148	0.61428	0.62848	0.66494
	-208.541	252.455	-407.462	487.79	-517.508	522.352		0.13933	0.22113	0.0513	0.27913	0.03012	0.23331		504.124	773.998	1004.06	1022.14	1622.02	1689.87	2477.12	2955.93		0.1917	0.24949	0.35811	0.41993	0.50668	0.59979	0.62268	0.65795
	-213.324	258.172	-415.817	496.456	-518.861	512.672		0.13606	0.22109	0.04611	0.28072	0.03624	0.23203		494.061	760.044	965.688	932.245	1544.06	1560.13	2378.1	2867.2		0.19193	0.24897	0.34786	0.40868	0.50091	0.5911	0.60464	0.64226
	-219.383	265.671	-420.26	499.298	-514.458	496.152		0.13547	0.22555	0.04608	0.27779	0.03945	0.22367		452.738	709.597	880.626	879.114	1438.2	1464.47	2234	2755.12		0.18378	0.2404	0.34341	0.40193	0.48675	0.57597	0.59691	0.63269
	-226.536	271.711	-426.625	506.79	-510.866	477.928		0.13242	0.22534	0.03897	0.27744	0.04718	0.22303		434.625	678.739	843.461	787.88	1360.65	1337.41	2119.95	2636.41		0.18272	0.23376	0.33252	0.38939	0.48065	0.56599	0.57887	0.61571
	-230.795	279.58	-430.721	508.34	-501.985	458.05		0.13176	0.22987	0.03926	0.27548	0.0475	0.21402		393.436	624.266	770.876	720.796	1245.27	1241.75	1955.86	2477.76		0.17587	0.22712	0.32968	0.38329	0.4665	0.55215	0.57018	0.60647
	-235.989	286.407	-436.715	512.145	-492.538	434.345		0.12856	0.23028	0.03376	0.27288	0.0549	0.21564		386.727	602.934	726.198	638.283	1167.45	1117.1	1811.36	2334.59		0.17513	0.22725	0.31943	0.37236	0.45944	0.54346	0.55568	0.58691
	-241.228	292.911	-441.969	510.078	-481.099	409.677		0.12803	0.23422	0.03147	0.2706	0.05683	0.20566		333.731	541.082	657.102	583.542	1059.18	1017.68	1670.08	2149.68		0.16698	0.22319	0.31466	0.36691	0.44593	0.52832	0.54473	0.57766
	-246.285	299.067	-446.227	511.37	-472.193	381.749		0.12498	0.23498	0.02726	0.26961	0.06456	0.20374		327.291	513.176	609.875	493.113	976.798	902.298	1542.08	1983.98		0.16689	0.21236	0.30635	0.35436	0.43886	0.52124	0.53152	0.56069
	-250.294	306.103	-451.249	508.364	-461.393	352.636		0.12429	0.23806	0.02723	0.26314	0.06552	0.19569		281.674	453.337	538.497	446.423	863.425	815.894	1384.3	1795.34		0.15842	0.21313	0.30351	0.34988	0.42503	0.50482	0.5225	0.55144
	-256.148	311.287	-456.225	508.317	-445.894	327.029		0.12115	0.23798	0.02043	0.26569	0.07261	0.19409		267.855	428.784	494.491	366.459	793.255	697.155	1261.53	1622.6		0.20246	0.2052	0.30776	0.33862	0.41893	0.49678	0.50672	0.53349
	-260.84	317.698	-459.511	499.157	-432.044	299.843		0.12068	0.24184	0.02105	0.26148	0.07453	0.18605		219.018	367.067	422.711	310.645	693.837	610.08	1111.93	1437		0.15082	0.19373	0.28688	0.33253	0.4051	0.481	0.49867	0.52393
	-265.1	323.067	-463.538	494.084	-416.324	272.285		0.11748	0.24263	0.01425	0.26016	0.08065	0.21955		207.346	337.953	366.361	233.499	623.801	493.488	994.669	1265.78		0.14944	0.18967	0.27534	0.32192	0.39836	0.47295	0.49641	0.50727
	-269.451	331.029	-467.218	483.633	-397.258	246.062		0.11679	0.24609	0.01938	0.25659	0.08387	0.17543		160.253	283.078	310.413	177.015	515.125	413.793	859.025	1091.38		0.14226	0.18593	0.27186	0.31775	0.38485	0.45718	0.47419	0.49834
	-274.599	335.611	-470.62	474.309	-378.955	220.135		0.11371	0.2455	0.00808	0.25625	0.08966	0.1748		145.763	257.452	267.345	103.759	447.236	312.631	749.812	926.65		0.14185	0.18187	0.26161	0.30585	0.37778	0.44978	0.46001	0.48104
	-278.084	342.578	-475.48	460.217	-359.495	193.417		0.11321	0.24932	0.00805	0.25171	0.09224	0.16514		98.5359	199.358	206.836	55.4592	349.965	218.311	607.325	754.323		0.13402	0.17651	0.25845	0.30104	0.36395	0.43561	0.45228	0.47115
	-287.013	347.6	-480.086	448.192	-337.723	167.811		0.11011	0.2486	0.00222	0.2504	0.09964	0.16483		93.4376	178.83	165.11	-24.3702	279.661	106.684	504.284	604.936		0.13361	0.1615	0.24852	0.28818	0.35882	0.42821	0.43618	0.45385
	-286.877	354.636	-482.47	429.967	-317.846	143.637		0.10922	0.25225	0.00477	0.24586	0.10157	0.15582		38.2949	114.699	88.0976	-62.6078	182.927	31.2818	378.972	437.169		0.12482	0.15647	0.24311	0.28305	0.34563	0.41469	0.4278	0.44332
	-293.232	358.663	-486.196	414.326	-290.17	118.723		0.10608	0.25195	0.00184	0.24487	0.10994	0.15776		28.0982	95.5126	62.8742	-142.303	121.344	-72.966	273.785	293.311		0.12537	0.16239	0.23318	0.27115	0.33921	0.40535	0.40944	0.42698
	-296.763	365.56	-488.024	392.719	-274.45	96.9688		0.10552	0.25587	0.00664	0.23937	0.1109	0.14778		-11.6152	43.4558	-1.39181	-195.433	22.5968	-157.089	144.984	140.608		0.11787	0.14287	0.22937	0.26634	0.32506	0.38764	0.403	0.42353
	-300.43	370.998	-489.991	374.682	-251.792	69.5603		0.10247	0.25547	0.00146	0.23902	0.1167	0.14457		-13.896	7.09654	-40.3002	-270.566	-41.1326	-259.324	50.3961	8.63403		0.12003	0.14783	0.21945	0.2538	0.31993	0.38249	0.38657	0.40366
	-306.011	376.206	-491.38	351.642	-231.053	45.5841		0.10194	0.25974	0.0082	0.23352	0.12056	0.13588		-59.7811	-47.9119	-95.0404	-322.087	-137.062	-346.13	-81.4901	-135.362		0.10995	0.13217	0.21564	0.24995	0.30674	0.3519	0.37691	0.39312
	-309.997	380.649	-492.491	330.669	-208.691	22.4474		0.09854	0.25834	0.00849	0.23317	0.12635	0.13525		-82.7237	-68.9762	-131.265	-396.952	-202.535	-440.047	-175.541	-262.499		0.10857	0.13906	0.20507	0.23806	0.30161	0.36157	0.36112	0.37292
	-312.366	386.019	-491.102	308.217	-187.756	-0.6892		0.09808	0.26016	0.01587	0.22767	0.12893	0.12656		-124.986	-129.217	-194.324	-446.325	-296.586	-508.74	-301.39	-402.211		0.10074	0.12855	0.20062	0.23486	0.28745	0.33839	0.35307	0.36464
	-318.197	389.491	-491.935	288.677	-165.959	-23.8258		0.09468	0.26243	0.01616	0.22506	0.13537	0.12463		-123.779	-138.877	-228.402	-520.251	-359.511	-606.547	-394.77	-523.129		0.10033	0.12353	0.19005	0.22199	0.28135	0.33807	0.33696	0.34766
	-320.635	394.629	-488.973	264.98	-145.885	-47.1105		0.09454	0.26532	0.02258	0.22053	0.13762	0.11691		-168.591	-200.326	-288.375	-575.393	-451.817	-679.937	-516.325	-658.695		0.09186	0.11753	0.18689	0.21686	0.26688	0.3239	0.32698	0.33713
	-325.259	399.373	-480.433	245.91	-124.949	-66.9877		0.0914	0.26321	0.02386	0.21857	0.1447	0.11531		-190.057	-221.121	-326.076	-639.257	-518.901	-773.048	-603.802	-769.94		0.09209	0.11186	0.176	0.20432	0.2611	0.31393	0.31345	0.32112
	-328.721	402.382	-483.65	223.435	-104.826	-90.2231		0.09061	0.26684	0.02676	0.21307	0.14631	0.10372		-219.037	-282.972	-390.878	-683.129	-595.912	-848.182	-722.405	-892.101		0.08394	0.10651	0.17316	0.19919	0.24792	0.30073	0.30411	0.31219
	-332.548	408.191	-480.595	204.811	-81.5037	-111.113		0.08792	0.26608	0.0303	0.21046	0.15436	0.10405		-240.504	-286.997	-432.47	-755.177	-654.141	-981.141	-809.747	-995.054		0.08352	0.10051	0.16291	0.18761	0.24214	0.29268	0.29058	0.29102
	-336.375	414.185	-475.989	182.453	-63.4466	-131.829		0.08697	0.26906	0.03545	0.20689	0.15564	0.09697		-274.985	-350.727	-489.491	-795.963	-739.873	-1017.9	-907.957	-1111.13		0.07667	0.09484	0.15943	0.18377	0.22702	0.27787	0.28156	0.28693
	-339.564	416.708	-471.176	164.768	-43.1507	-151.311		0.08341	0.26828	0.0319	0.20461	0.16401	0.09569		-288.67	-353.544	-534.034	-860.229	-795.821	-1111.15	-1002.01	-1212.43		0.07625	0.08949	0.15079	0.17219	0.22221	0.27047	0.2661	0.26963
	-343.482	422.263	-464.209	142.669	-22.9532	-170.028		0.08349	0.27132	0.04285	0.19847	0.16465	0.08539		-328.786	-403.722	-587.298	-902.76	-881.956	-1168.84	-1119.54	-1321.19		0.06714	0.08478	0.14441	0.16964	0.20258	0.25791	0.25579	0.26167
	-347.969	425.04	-457.544	125.619	-3.51835	-189.732		0.08067	0.27025	0.04253	0.19683	0.17045	0.08573		-342.337	-441.155	-627.012	-973.466	-934.817	-1267.45	-1182.73	-1419.44		0.06704	0.07621	0.13448	0.15323	0.20067	0.25051	0.24194	0.24373
	-350.725	430.71	-448.796	104.529	17.0728	-209.412		0.07975	0.2732	0.04703	0.19036	0.17366	0.07382		-378.562	-489.857	-677.995	-1011.57	-1023.77	-1328.5	-1280	-1522.53		0.0531	0.07247	0.12939	0.14584	0.20455	0.23602	0.2326	0.2377
	-354.871	434.205	-440.14	88.4652	33.9738	-225.783		0.07549	0.27202	0.04896	0.17584	0.18043	0.07608		-385.404	-507.97	-714.622	-1077.44	-1067.64	-1418.66	-1354.87	-1605.58		0.05977	0.06615	0.12204	0.13942	0.18235	0.22765	0.22004	0.21815
	-357.217	439.413	-429.379	67.5166	44.2571	-242.82		0.07621	0.27494	0.05443	0.18516	0.18268	0.06739		-426.862	-558.282	-773.656	-1118.1	-1150.83	-1467.63	-1447.31	-1712.13		0.05034	0.06241	0.11759	0.13654	0.15499	0.21349	0.21102	0.20922
	-362.024	442.421	-418.362	51.4763	71.2446	-258.228		0.07249	0.27309	0.05379	0.1832	0.19008	0.06579		-435.18	-575.992	-820.077	-1177.26	-1199.53	-1564.23	-1518.95	-1793.39		0.05121	0.05513	0.10798	0.12175	0.16757	0.20705	0.19427	0.19224
	-364.415	447.606	-406.791	32.1481	88.244	-276.377		0.07148	0.27517	0.06119	0.17834	0.19265	0.05742		-476.772	-632.879	-866.097	-1208.66	-1278.42	-1617.36	-1605.49	-1887.91		0.04177	0.04849	0.1016	0.11984	0.16083	0.19385	0.18235	0.18493
	-368.721	450.29	-395.821	16.3897	107.113	-293.192		0.06918	0.27306	0.06151	0.1767	0.1978	0.05711		-486.432	-650.455	-898.833	-1272.93	-1325.64	-1699.47	-1664.79	-1959.08		0.04233	0.04314	0.09264	0.10568	0.14603	0.18452	0.17204	0.16924
	-370.634	454.526	-381.75	-3.33768	122.145	-307.983		0.06794	0.27463	0.06859	0.16927	0.19812	0.05164		-528.292	-701.841	-956.391	-1306.33	-1405.61	-1752.6	-1757.37	-2054.98		0.0345	0.03779	0.09141	0.10087	0.12962	0.17164	0.1656	0.16289
	-374.825	458.414	-369.276	-18.5794	140.866	-323.44		0.06563	0.27249	0.06762	0.16989	0.20649	0.04714		-533.658	-717.807	-984.968	-1366.44	-1458.34	-1827.46	-1819.22	-2120.07		0.03344	0.03115	0.08439	0.09059	0.13126	0.16424	0.15014	0.14463
	-377.194	460.08	-355.806	-37.1325	155.971	-339.12		0.06317	0.27373	0.07374	0.16245	0.20875	0.03716		-575.25	-776.035	-1042.66	-1404.01	-1526.22	-1878.31	-1902.13	-2205.61		0.0253	0.02612	0.07285	0.08481	0.11904	0.15104	0.13564	0.14182
	-380.839	466.029	-341.573	-51.6227	173.389	-353.515		0.06167	0.27053	0.07277	0.16049	0.21454	0.03749		-580.348	-794.147	-1073.38	-1459.69	-1565.13	-1952.91	-1958.48	-2272.5		0.02456	0.02045	0.06421	0.07485	0.111	0.1446	0.12501	0.12194
	-383.094	470.819	-334.561	-69.7061	188.421	-369.219		0.06059	0.27132	0.08114	0.15016	0.21647	0.02752		-627.172	-846.741	-1123.56	-1501.28	-1638.52	-2001.88	-2042.61	-2348.5		0.01544	0.01284	0.05944	0.07004	0.09524	0.13076	0.1234	0.11463
	-385.235	472.926	-313.454	-82.8341	205.273	-381.936		0.05745	0.26796	0.07695	0.1482	0.22355	0.02752		-632.942	-857.877	-1149.59	-1552.8	-1680.38	-2072.59	-2090.5	-2405.16		0.02695	0.00814	0.05016	0.05943	0.09301	0.12368	0.11148	0.09958
	-387.65	476.397	-297.138	-100.683	219.738	-396.011		0.05679	0.26859	0.08597	0.14947	0.2258	0.02238		-669.837	-917.178	-1208.09	-1588.75	-1752.43	-2104.25	-2166.31	-2488.35		0.0072	0.00279	0.04796	0.05558	0.08208	0.10919	0.09538	0.09291
	-392.388	478.781	-283.275	-113.341	235.114	-408.208		0.05365	0.26529	0.08661	0.14106	0.2316	0.01723		-678.022	-935.827	-1234.52	-1646.04	-1787.98	-2182.2	-2219.71	-2547.09		0.01162	0.00065652	0.02998	0.04401	0.07533	0.1034	0.08539	0.07755
	-392.98	482.322	-266.265	-129.945	249.235	-422.678		0.05309	0.26608	0.09079	0.13975	0.23288	0.00919		-715.052	-983.725	-1281.74	-1695.01	-1858.29	-2215.48	-2288	-2628.07		0.00283		0.04294	0.03823	0.06279	0.08859	0.06993	0.07088
	-395.987	483.364	-252.078	-142.18	264.759	-437.691		0.04992	0.26281	0.09337	0.1423	0.23932	0.00888		-705.66	-1001.97	-1319.85	-1727.88	-1893.17	-2280.01	-2334.55	-2682.38		0.00467		0.01855	0.02698	0.0583	0.08183	0.07251	0.05615
	-398.037	486.095	-235.948	-158.643	277.626	-446.284		0.04823	0.26331	0.09884	0.1281	0.24061	0.00148		-723.907	-1048.26	-1365.46	-1731.1	-1962.27	-2313.69	-2418.94	-2757		0.000710671		0.02219	0.02249	0.04479	0.06767	0.05157	0.05045
	-400.679	486.743	-221.437	-170.973	291.845	-463.89		0.04615	0.26021	0.10045	0.13065	0.24543				-1063.82	-1390.29		-1992.45	-2375.94	-2446.18	-2811.03				0.01133	0.01253	0.03902	0.05318	0.03224	0.04474
	-402.137	488.155	-205.862	-185.486	304.86	-467.075		0.04562	0.26061	0.10527	0.1229	0.24704				-1105.68	-1431.88		-2059.67	-2411.63	-2511.92	-2882.34				-0.00275	0.00771	0.02518	0.04835	0.04126	0.03357
	-405.531	487.159	-191.212	-196.736	326.189	-476.631		0.04235	0.25731	0.10624	0.12384	0.25219					-1457.37		-2096.7	-2470.12	-2546.94	-2923.25				-0.00104	-0.000316387	0.02134	0.04514	0.03514	0.02335
	-406.647	488.293	-175.66	-212.048	330.052	-486.211		0.04179	0.25801	0.10494	0.12156	0.25283					-1474.54		-2148.36	-2500.58	-2609.6	-2993.72				0.0042	0.00131	0.00815	0.03033	0.02387	0.02022
	-409.745	484.961	-161.427	-222.522	344.468	-494.508		0.03861	0.25445	0.11138	0.10349	0.25573					-1465.02		-2188.87	-2560.82	-2652.8	-3040.85						0.00624	0.0255	0.00615	0.01194
	-411.18	484.313	-145.736	-236.918	356.671	-502.977		0.03815	0.25482	0.11815	0.12086	0.25862					-1456.3		-2241.07	-2574.24	-2700.16	-3096.26						0.00143	0.01101	0.00969	0.01268
	-414.369	480.54	-132.127	-247.463	369.734	-510.706		0.03488	0.2513	0.11718	0.10827	0.26377							-2247.24	-2590.74	-2758.39	-3118.79						0.00435	0.00554	0.00422	0.00569
	-414.962	477.554	-117.223	-260.38	381.716	-517.744		0.03432	0.25177	0.1249	0.08699	0.2628									-2781.6							0.000182855	-0.00121		0.00836
	-418.173	471.236	-102.666	-269.727	393.992	-522.633		0.03108	0.24805	0.1249	0.1021	0.2686									-2798.37								8.24421e-05		0.00233
	-419.221	467.487	-88.0859	-283.724	404.276	-527.127		0.03058	0.24836	0.13102	0.10046	0.2673									-2850.7										0.00468
	-422.524	459.618	-73.2511	-291.896	415.223	-529.201		0.02725	0.24451	0.13101	0.09045	0.27213									-2851.37
	-423.435	452.466	-60.3604	-304.86	424.695	-529.892		0.02672	0.24459	0.13777	0.08656	0.27245									-2849.09
	-425.144	441.472	-47.053	-313.949	435.176			0.02354	0.24046	0.13713	0.08364	0.27599									-2794.08
	-426.488	432.608	-32.6348	-326.63	445.262			0.02292	0.24089	0.14389	0.07846	0.27437
	-429.403	421.892	-18.9571	-334.897	455.595			0.01984	0.2373	0.14517	0.0765	0.27759
	-429.768	409.209	-7.2929	-346.405	464.477			0.01912	0.2371	0.15032	0.07035	0.27437
	-432.501	396.874	6.66249	-354.789	474.957			0.01594	0.23322	0.15064	0.06839	0.27501
	-432.205	385.278	20.3865	-365.874	484.355			0.01535	0.23301	0.15611	0.06289	0.27372
	-434.643	370.304	32.0044	-372.684	492.671			0.01214	0.22926	0.15708	0.06125	0.27661
	-435.189	358.848	46.2607	-382.877	500.667			0.01158	0.22918	0.16287	0.05672	0.27081
	-437.854	343.226	58.2027	-389.828	510.409			0.00834	0.22524	0.16384	0.05476	0.27177
	-437.604	328.39	70.9778	-398.987	516.781			0.00775	0.22468	0.16963	0.05796	0.26823
	-439.745	313.115	81.6932	-405.751	525.171			0.00451	0.22051	0.16898	0.04633	0.26564
	-439.699	300.386	95.2784	-416.766	528.566			0.00404	0.22014	0.17864	0.04019	0.26081
	-442.023	283.005	106.642	-420.429	532.502			0.000742951	0.21626	0.1751	0.03791	0.25919
	-442.068	269.096	118.514	-429.354	532.084			0.000662931	0.21567	0.18186	0.03369	0.25404
	-442.957	255.51	129.554	-434.074	532.994			-9.35885e-05	0.21143	0.17992	0.03206	0.25436
	-442.866	240.629	139.621	-444.243	529.328			0.000470592	0.2109	0.18894	0.0243	0.25113
	-444.05	224.012	152.35	-449.222	524.383			-0.000833528	0.20674	0.18861	0.02363	0.24758
	-442.82	212.834	162.927	-457.277	516.584			0.000407152	0.20588	0.19344	0.01845	0.24436
	-443.777	197.142	173.55	-461.152	508.835			-0.000639267	0.20175	0.19505	0.01617	0.24113
	-440.679	183.14	184.728	-469.348	495.82			0.0017	0.20128	0.20052	0.01067	0.2363
	-442.775	169.3	195.467	-472.942	482.879			0.00265	0.19711	0.19826	0.00967	0.23694
	-449.563	156.039	204.585	-480.739	466.494			0.00666	0.19649	0.20728	0.01609	0.23081
	-441.863	142.454	210.996	-484.332	447.624			0.008	0.19232	0.20695	0.00382	0.2263
	-439.745	127.781	224.118	-490.274	426.786			0.01146	0.19147	0.21371	0.00219	0.22147
	-439.996	114.312	232.705	-492.787	406.022			0.01215	0.18749	0.21371	0.00377	0.21921
	-436.26	101.976	242.541	-498.493	380.756			0.01545	0.18661	0.21886	0.00181	0.21373
	-435.463	89.849	251.497	-499.903	356.868			0.01624	0.18257	0.21982	0.00855	0.21147
	-432.274	80.0593	260.246	-503.942	329.437			0.01935	0.18191	0.22594	0.01046	0.20083
	-430.998	65.3633	269.712	-503.355	307.197			0.02001	0.1778	0.22594	0.01849	0.2047
	-427.148	54.5322	279.015	-505.586	281.168			0.02321	0.17695	0.23205	0.02007	0.19696
	-424.734	41.8033	288.227	-503.519	258.141			0.02367	0.17272	0.23108	0.02584	0.19438
	-420.93	31.3657	295.609	-503.284	232.998			0.02665	0.1718	0.23752	0.02775	0.18665
	-419.449	18.7295	305.839	-498.353	209.701			0.02727	0.16792	0.23591	0.0332	0.18052
	-410.93	8.80099	312.99	-497.531	185.714			0.03002	0.16711	0.24235	0.03285	0.17988
	-410.907	-3.83524	320.836	-489.546	165.418			0.03078	0.16281	0.24138	0.04088	0.18277
	-410.793	-15.5689	328.034	-486.211	140.202			0.03398	0.16209	0.24588	0.0431	0.16537
	-399.153	-25.7519	336.273	-476.371	118.996			0.03364	0.15805	0.24588	0.04951	0.16279
	-393.117	-35.6572	347.475	-469.865	97.4941			0.03755	0.15723	0.21528	0.04947	0.16762
	-387.308	-47.5991	351.062	-458.123	76.4108			0.03804	0.15302	0.25167	0.05651	0.15924
	-377.285	-57.4581	359.417	-448.165	52.7691			0.04112	0.1523	0.2565	0.05808	0.15118
	-373.14	-69.1686	366.615	-434.473	33.531			0.04164	0.14813	0.25521	0.06513	0.14667
	-364.165	-78.5185	374.183	-423.553	18.0568			0.04475	0.14738	0.261	0.06606	0.15536
	-357.149	-89.8123	380.27	-407.982	-7.06091			0.04531	0.14311	0.26003	0.07149	0.13571
	-348.197	-99.3936	387.468	-394.901	-27.5536			0.04835	0.14233	0.26486	0.07339	0.12733
	-341.181	-108.905	391.24	-377.006	-49.301			0.04907	0.13832	0.26357	0.07979	0.14021
	-332.616	-118.926	400.475	-361.764	-67.924			0.05208	0.1375	0.26647	0.08071	0.12765
	-323.778	-128.809	400.035	-342.976	-84.9725			0.05277	0.13333	0.26678	0.08744	0.12571
	-316.557	-138.783	413.227	-327.194	-104.653			0.05607	0.13248	0.27097	0.08901	0.11959
	-306.557	-147.045	420.171	-307.655	-121.653			0.05682	0.12837	0.27032	0.09283	0.11604
	-299.496	-157.761	424.568	-291.051	-139.415			0.05986	0.12762	0.27451	0.09601	0.10959
	-288.995	-164.935	430.84	-270.478	-155.577			0.06039	0.12351	0.27225	0.10338	0.10766
	-279.724	-171.947	440.075	-254.602	-173.733			0.06359	0.12263	0.27643	0.10431	0.10218
	-273.984	-180.973	442.528	-233.983	-188.863			0.06415	0.11862	0.27514	0.11007	0.0996
	-261.41	-189.883	446.046	-217.684	-205.468			0.06729	0.11764	0.28061	0.11196	0.09347
	-255.214	-198.678	454.262	-197.205	-220.844			0.06782	0.1136	0.28061	0.11772	0.08928
	-242.845	-205.412	459.562	-182.762	-236.835			0.07099	0.11265	0.28286	0.11993	0.08412
	-236.513	-214.693	465.071	-162.213	-250.168			0.07145	0.10861	0.27803	0.12537	0.0809
	-223.939	-221.15	470.232	-146.243	-265.962			0.07465	0.10773	0.28189	0.12726	0.07574
	-217.493	-228.579	474.884	-127.408	-278.779			0.07502	0.10369	0.27641	0.1356	0.07316
	-206.126	-236.725	478.587	-111.063	-294.721			0.07832	0.10284	0.28091	0.13556	0.06736
	-198.199	-244.038	483.725	-91.9932	-306.505			0.07881	0.09883	0.27962	0.14131	0.06381
	-190.044	-251.236	488.516	-76.3288	-320.896			0.08201	0.09859	0.27865	0.14321	0.0564
	-179.247	-258.943	491.872	-60.0773	-332.754			0.08235	0.09375	0.27543	0.14929	0.05478
	-169.452	-267.344	493.631	-42.9568	-346.063			0.08549	0.0929	0.27446	0.15021	0.04963
	-160.819	-272.713	494.788	-24.8264	-357.822			0.08608	0.08889	0.27188	0.15565	0.04544
	-150.546	-279.147	494.487	-10.8998	-371.009			0.08931	0.08807	0.27059	0.15851	0.04124
	-142.801	-286.02	493.955	4.69418	-382.202			0.08974	0.08406	0.26575	0.16362	0.03802
	-132.642	-292.153	492.219	21.1806	-393.666			0.09298	0.08311	0.268	0.16648	0.03447
	-122.688	-299.536	488.516	38.7474	-403.679			0.09338	0.07907	0.26607	0.17095	0.02996
	-115.034	-305.021	485.299	53.5195	-415.34			0.09671	0.07832	0.26574	0.17284	0.02512
	-104.123	-312.635	477.8	66.6946	-423.975			0.0972	0.07415	0.25768	0.17925	0.02158
	-97.4488	-318.397	472.199	82.3826	-434.578			0.10028	0.07323	0.25929	0.18082	0.01545
	-90.5924	-323.651	463.636	97.2956	-443.902			0.10087	0.06903	0.25864	0.1869	0.01287
	-80.5469	-329.992	454.447	109.531	-451.184			0.10417	0.06818	0.25993	0.18782	0.00477
	-73.3261	-336.449	441.741	126.018	-461.59			0.10457	0.06408	0.25026	0.19423	0.00343
	-63.7134	-342.721	428.78	141.095	-476.129			0.1078	0.06326	0.25251	0.19612	0.000143021
	-56.6065	-347.419	417.324	154.975	-478.343			0.10846	0.05918	0.2451	0.20155
	-54.2147	-343.855	406.492	166.483	-487.938			0.11159	0.0583	0.25476	0.20248
	-39.7046	-358.204	386.218	180.832	-495.121			0.11219	0.05487	0.23865	0.2092
	-30.1831	-362.717	370.596	191.73	-502.329			0.11539	0.05341	0.23382	0.21013
	-24.4428	-368.433	353.654	205.421	-507.594			0.11592	0.04927	0.24767	0.21686
	-14.5113	-373.316	334.607	216.319	-514.113			0.11912	0.04832	0.24509	0.21778
	-9.31771	-378.848	317.226	230.386	-519.354			0.11965	0.04432	0.2264	0.22386
	0.68219	-382.458	298.016	239.851	-522.724			0.12294	0.0434	0.22833	0.22414
	9.7026	-388.244	278.205	253.825	-524.594			0.12347	0.03942	0.22059	0.23055
	17.4246	-391.646	262.56	264.863	-526.045			0.12642	0.03848	0.23025	0.23212
	23.1877	-396.251	242.842	276.841				0.12714	0.03431	0.22832	0.23755
	31.707	-400.209	225.16	286.564				0.13047	0.03349	0.21028	0.23848
	38.4951	-405.347	208.196	299.152				0.13096	0.02967	0.21994	0.24327
	45.8071	-409.212	190.19	307.442				0.13449	0.02853	0.21542	0.24452
	53.2786	-413.678	174.128	320.453				0.13479	0.02456	0.2093	0.24995
	63.8479	-417.566	160.404	329.448				0.13793	0.02354	0.20897	0.24991
	66.7864	-421.177	139.413	345.559				0.13852	0.0197	0.20285	0.25503
	76.2852	-424.833	123.328	348.941				0.14169	0.01865	0.20381	0.25563
	81.6383	-429.022	107.22	360.496				0.14228	0.01468	0.19672	0.25946
	90.636	-432.957	90.9274	368.27				0.14529	0.0137	0.19769	0.26006
	95.989	-436.521	76.0694	379.214				0.14608	0.00962	0.1906	0.26389
	103.62	-438.835	60.3781	385.344				0.14934	0.00874	0.19156	0.26417
	108.814	-445.431	46.5384	396.946				0.14994	0.00473	0.17932	0.26832
	117.265	-445.824	32.6756	402.371				0.1532	0.00366	0.18479	0.26796
	122.367	-448.115	16.6141	413.057				0.1537	0.001	0.17866	0.27339
	130.18	-450.268	2.10327	419.68				0.15693	0.00228	0.17834	0.27239
	135.579	-453.624	-11.1347	429.662				0.15736	0.000941336	0.17125	0.27621
	142.891	-452.096	-21.7112	436.144				0.16079	0.00231	0.17286	0.27553
	147.902	-457.442	-38.2123	442.063				0.16132	0.00143	0.1648	0.27903
	154.827	-464.941	-52.7231	451.105				0.16474	0.00457	0.16641	0.27867
	160.362	-461.215	-66.5165	459.747				0.16505	0.00642	0.15964	0.28153
	167.196	-462.418	-78.5509	465.408				0.16854	0.0112	0.15835	0.27794
	169.747	-464.27	-91.65	474.591				0.1691	0.01308	0.15287	0.28112
	178.814	-465.542	-104.263	480.462				0.17214	0.01717	0.15415	0.27786
	182.777	-467.625	-116.436	488.847				0.17283	0.01857	0.14706	0.2804
	189.429	-467	-129.049	490.35				0.17609	0.02238	0.14642	0.27553
	193.962	-467.209	-140.297	499.932				0.17659	0.02361	0.14094	0.27645
	200.34	-467.394	-151.614	502.868				0.17973	0.02722	0.14834	0.26965
	204.281	-468.644	-162.723	508.223				0.18042	0.02849	0.13417	0.27283
	211	-467.44	-174.017	508.834				0.18368	0.03223	0.13448	0.26667
	215.534	-467.093	-185.125	511.018				0.18408	0.03356	0.12804	0.2705
	222.003	-463.298	-195.262	507.753				0.18748	0.03647	0.129	0.26337
	224.964	-461.539	-207.111	508.646				0.18797	0.03822	0.12288	0.26268
	231.707	-456.355	-216.554	504.371				0.19121	0.0419	0.12255	0.27102
	234.668	-454.619	-227.385	499.744				0.19167	0.043	0.11579	0.25874
	241.365	-450.777	-237.475	490.209				0.19513	0.04674	0.11514	0.25387
	243.78	-446.218	-247.103	483.21				0.19559	0.04791	0.10869	0.25351
	250.659	-441.682	-256.939	470.551				0.19889	0.05162	0.10998	0.24831
	253.096	-436.521	-266.011	459.865				0.19936	0.05292	0.10257	0.24763
	259.611	-429.231	-277.814	443.26				0.20265	0.05666	0.10353	0.24179
	262.846	-423.144	-283.808	429.873				0.20325	0.05828	0.09676	0.24207
	269.839	-414.442	-292.949	410.779				0.20645	0.06203	0.09354	0.23591
	271.457	-405.277	-301.397	392.813				0.20707	0.06332	0.0887	0.23877
	277.584	-397.038	-310.075	372.263				0.21027	0.06707	0.09095	0.23003
	280.842	-388.059	-317.828	353.474				0.21074	0.06827	0.0829	0.22903
	286.354	-379.287	-326.9	328.791				0.21397	0.07198	0.08418	0.22512
	289.338	-368.364	-336.574	309.298				0.21437	0.07308	0.07741	0.22154
	294.942	-355.496	-343.263	287.386				0.21748	0.07689	0.07773	0.21602
	296.856	-348.067	-350.368	266.296				0.21804	0.07816	0.07161	0.21405
	303.257	-336.426	-357.75	246.826				0.22108	0.0819	0.07096	0.20918
	307.539	-325.572	-366.336	224.679				0.2216	0.08304	0.05485	0.2072
	310.956	-314.162	-373.696	202.768				0.22461	0.08665	0.06516	0.2004
	313.667	-303.817	-379.76	184.097				0.22498	0.08788	0.06	0.20068
	319.157	-290.417	-386.494	161.927				0.22786	0.09163	0.05774	0.19388
	321.093	-278.776	-391.979	144.407				0.22829	0.09293	0.05323	0.19319
	327.403	-267.043	-399.223	123.294				0.23124	0.09664	0.05258	0.18639
	328.36	-254.314	-403.088	105.163				0.2316	0.09784	0.04613	0.1857
	333.872	-240.914	-412.276	86.6099				0.23419	0.10155	0.04581	0.17826
	335.9	-229.713	-417.946	70.5931				0.23462	0.10294	0.04001	0.17757
	340.296	-215.711	-422.991	50.7483				0.23757	0.10653	0.04033	0.17109
	343.143	-204.695	-428.777	34.3557				0.23784	0.10795	0.0342	0.17008
	348.474	-188.749	-435.627	15.3094				0.24101	0.1115	0.03484	0.16328
	349.476	-180.163	-439.284	-0.37857				0.24063	0.11299	0.02775	0.16324
	355.809	-167.666	-445.648	-24.9438				0.24361	0.11687	0.02807	0.15676
	361.071	-155.632	-449.282	-34.4317				0.24353	0.11807	0.02098	0.15543
	362.347	-144.361	-454.096	-51.7871				0.24624	0.12165	0.02098	0.14894
	363.736	-130.984	-457.66	-67.8273				0.24619	0.12291	0.01518	0.14858
	368.884	-120.269	-462.265	-85.7463				0.24894	0.12643	0.01421	0.14146
	370.388	-111.336	-464.742	-98.8273				0.24886	0.12776	0.00808	0.14045
	376.538	-96.3619	-471.476	-115.055				0.25161	0.1315	0.00905	0.13332
	377.039	-86.202	-470.25	-126.61				0.25136	0.13309	0.00486	0.13167
	381.117	-74.399	-479.53	-143.566				0.25415	0.13706	0.00485	0.12616
	382.803	-63.2439	-483.395	-156.083				0.254	0.13891	0.000661735	0.12451
	386.766	-50.1449	-486.242	-171.513				0.25681	0.14194	0.00356	0.11738
	388.088	-40.6793	-488.024	-182.927				0.25654	0.14185	0.00194	0.11669
	391.846	-30.8666	-490.986	-197.886				0.259	0.14627	0.00645	0.1115
	392.962	-18.9478	-492.12	-209.136				0.25888	0.14924	0.00741	0.10953
	398.179	-7.76959	-493.37	-222.499				0.26134	0.15235	0.01546	0.10305
	400.047	2.50602	-495.175	-233.443				0.26039	0.15168	0.01546	0.10139
	403.054	12.7816	-494.55	-247.463				0.26282	0.15803	0.02347	0.09427
	404.102	22.2472	-494.157	-258.595				0.2626	0.15846	0.02211	0.09358
	408.293	33.9809	-492.282	-271.652				0.26503	0.16124	0.02977	0.08775
	409.227	42.6596	-489.852	-280.295				0.26556	0.16311	0.02842	0.0861
	414.717	53.5602	-486.658	-292.789				0.26699	0.16682	0.03575	0.0809
	413.942	63.9747	-482.747	-302.84				0.26623	0.16828	0.03472	0.07732
	417.769	73.9726	-479.947	-313.808				0.26943	0.17183	0.04238	0.07084
	419.455	82.9985	-472.495	-322.802				0.26928	0.17332	0.04166	0.07208
	422.713	92.8807	-471.199	-334.615				0.27033	0.17687	0.03612	0.06399
	423.396	103.272	-459.048	-343.61				0.2697	0.17846	0.04732	0.06009
	427.474	114.358	-450.763	-354.906				0.27225	0.18188	0.05401	0.05457
	427.975	121.694	-440.765	-363.314				0.27165	0.18337	0.05523	0.05743
	432.03	131.067	-430.49	-370.876				0.2744	0.18667	0.06128	0.05256
	434.991	138.913	-420.283	-381.796				0.27081	0.18825	0.06089	0.05252
	436.608	148.379	-409.059	-391.378				0.27617	0.19177	0.06726	0.03798
	437.178	155.97	-396.654	-397.062				0.27386	0.19323	0.06751	0.03504
	440.868	165.505	-384.92	-408.029				0.27552	0.19668	0.07421	0.03436
	441.278	173.952	-371.173	-413.29				0.27408	0.1982	0.04128	0.03142
	447.588	181.96	-358.051	-422.496				0.27535	0.20159	0.08018	0.02494
	445.287	191.148	-343.425	-426.418				0.27378	0.20318	0.07979	0.01556
	447.953	199.295	-328.891	-436.329				0.27499	0.20654	0.08713	0.0226
	448.636	205.428	-314.935	-442.106				0.27317	0.20813	0.08609	0.02385
	451.21	212.787	-299.105	-450.326				0.27402	0.21158	0.09375	0.0164
	450.504	222.16	-285.937	-455.257				0.27187	0.2131	0.09175	0.00445
	453.648	225.887	-268.626	-459.391				0.27211	0.21633	0.09941
	449.775	235.792	-259.345	-467.141				0.26971	0.21756	0.09934
	453.693	242.943	-236.017	-477.85				0.2701	0.22102	0.10603
	447.657	249.887	-221.923	-478.555				0.2678	0.22264	0.10532
	452.349	255.418	-206.463	-485.318				0.26826	0.22574	0.11234
	449.183	262.94	-191.143	-488.747				0.26586	0.22694	0.11162
	449.297	270.947	-176.794	-494.947				0.26626	0.23007	0.11896
	445.447	277.636	-162.144	-495.769				0.26402	0.2312	0.11792
	447.565	285.898	-146.87	-501.171				0.26461	0.23421	0.12462
	441.233	293.374	-132.405	-502.838				0.26201	0.23538	0.12455
	440.458	299.738	-117.941	-505.586				0.26257	0.23815	0.13253
	435.014	303.464	-103.916	-505.398				0.26014	0.23935	0.13052
	432.964	310.269	-89.868					0.26044	0.24194	0.13851
	425.401	315.985	-75.6118					0.2581	0.24311	0.14391
	422.257	323.414	-60.8464					0.25831	0.24559	0.14513
	415.788	330.427	-47.1456					0.25577	0.2467	0.14442
	407.701	336.514	-33.3985					0.25595	0.24944	0.15079
	397.587	343.897	-20.5309					0.25358	0.2501	0.15039
	391.231	342.809	-9.14437					0.25388	0.25278	0.15741
	380.456	350.261	6.70878					0.25132	0.25343	0.15831
	372.051	357.529	19.183					0.25142	0.25588	0.16403
	361.185	362.759	32.7913					0.24873	0.25657	0.16332
	354.123	368.383	45.2655					0.24891	0.25883	0.17001
	341.002	377.548	57.5315					0.24628	0.25945	0.17091
	335.171	380.117	70.2604					0.24587	0.26165	0.17696
	321.435	380.349	83.7067					0.24347	0.26217	0.1756
	312.687	390.069	94.3063					0.24348	0.26424	0.1839
	299.384	394.837	106.341					0.24066	0.26483	0.18255
	290.66	399.743	118.144					0.24061	0.26677	0.19729
	275.511	403.956	129.832					0.23778	0.26713	0.18981
	267.288	408.816	137.585					0.23783	0.26917	0.19554
	257.812	413.306	152.373					0.23481	0.2694	0.19611
	244.03	419.254	161.77					0.23483	0.27122	0.20281
	229.338	421.591	172.763					0.23191	0.27132	0.20242
	221.798	426.706	183.015					0.23163	0.27304	0.20943
	209.087	431.891	193.523					0.22868	0.27308	0.20839
	199.246	436.172	203.96					0.22863	0.27473	0.21477
	188.449	438.44	214.398					0.22561	0.27432	0.2147
	178.267	443.764	223.494					0.22479	0.27484	0.22075
	165.214	442.259	233.33					0.22222	0.27404	0.22003
	156.9	450.869	242.957					0.22185	0.2744	0.22737
	144.144	455.729	252.701					0.21893	0.27354	0.22665
	134.896	459.988	261.287					0.21869	0.27342	0.23109
	124.987	463.784	270.198					0.21551	0.27156	0.23199
	115.556	465.45	278.738					0.21507	0.27089	0.239
	97.7202	469.176	287.393					0.21193	0.26881	0.23732
	95.8068	475.911	295.818					0.21168	0.26814	0.24402
	82.4583	477.369	306.047					0.20851	0.26615	0.24363
	78.9504	480.771	312.18					0.2081	0.26561	0.24871
	63.3013	483.78	313.176					0.20463	0.26359	0.24896
	58.381	486.581	327.779					0.20458	0.26311	0.25404
	45.4882	487.669	336.62					0.20128	0.2609	0.2646
	39.2695	490.585	344.165					0.20103	0.26036	0.25938
	29.543	490.886	350.877					0.19769	0.25814	0.25802
	22.6865	490.469	359.001					0.19716	0.25744	0.26181
	11.7527	490.747	366.083					0.19392	0.25526	0.2611
	5.0785	489.173	371.429					0.194	0.25433	0.26715
	-4.14692	486.905	379.853					0.19047	0.25212	0.2674
	-11.5956	484.822	386.334					0.19019	0.25129	0.27087
	-24.6934	481.697	392.837					0.18672	0.24888	0.26951
	-27.6774	479.267	399.133					0.1858	0.2478	0.27428
	-37.0623	472.254	402.488					0.18301	0.24529	0.27356
	-44.1693	466.144	411.792					0.1827	0.24417	0.278
	-53.7136	459.108	418.458					0.1792	0.24176	0.27632
	-58.3832	450.175	423.989					0.17876	0.24058	0.28108
	-69.317	439.089	431.928					0.1754	0.23808	0.27875
	-75.7862	430.317	435.978					0.17505	0.23641	0.28287
	-84.3966	421.221	440.815					0.17185	0.234	0.28087
	-88.9067	407.219	446.625					0.17125	0.23256	0.28499
	-99.3394	395.138	452.619					0.16801	0.23005	0.28202
	-104.191	380.881	457.78					0.1675	0.22858	0.28581
	-113.485	368.036	465.071					0.16445	0.22575	0.27672
	-118.747	355.145	468.241					0.16389	0.22418	0.28567
	-129.544	339.499	474.513					0.16065	0.22149	0.28109
	-132.687	326.169	477.268					0.16014	0.21972	0.28585
	-141.617	308.996	481.688					0.15677	0.21686	0.27579
	-146.696	294.531	485.623					0.1564	0.2152	0.27895
	-154.008	279.603	489.372					0.1529	0.2123	0.27404
	-157.471	264.791	490.9					0.15272	0.21051	0.27623
	-166.035	247.757	493.399					0.14909	0.20752	0.27165
	-170.614	235.769	493.7					0.14869	0.20544	0.2748
	-178.473	228.247	492.636					0.14551	0.20242	0.26635
	-182.072	206.307	490.715					0.14511	0.20068	0.2695
	-190.34	192.421	489.743					0.14187	0.19802	0.26299
	-193.416	177.979	485.785					0.14152	0.19609	0.26775
	-197.083	165.158	481.411					0.13812	0.19307	0.25995
	-205.648	151.272	474.027					0.13762	0.19092	0.26149
	-212.345	138.381	464.978					0.13431	0.18823	0.25433
	-216.468	125.258	454.1					0.13397	0.1863	0.2562
	-223.825	112.529	446.717					0.13057	0.18335	0.25161
	-226.331	98.8517	430.724					0.13023	0.18145	0.25283
	-233.552	86.1692	417.787					0.12686	0.17843	0.25792
	-235.784	73.8106	407.025					0.12645	0.17644	0.24528
	-244.417	62.5629	388.764					0.12318	0.17339	0.24586
	-247.196	50.3432	371.475					0.12277	0.17131	0.2474
	-253.529	38.3087	354.904					0.11941	0.16861	0.22478
	-256.649	25.4642	335.903					0.11893	0.16636	0.22954
	-263.893	15.7903	318.684					0.11553	0.16357	0.24235
	-266.285	2.9226	302.113					0.11516	0.16151	0.22843
	-273.095	-6.84386	281.607					0.11195	0.15872	0.21838
	-275.1	-19.1098	263.764					0.11145	0.15663	0.22475
	-281.751	-29.6631	245.457					0.10808	0.15371	0.21759
	-284.029	-40.7024	226.039					0.10764	0.15166	0.22557
	-291.911	-51.7418	210.371					0.1043	0.14883	0.21197
	-292.731	-61.7165	192.111					0.10283	0.14674	0.20482
	-299.929	-72.1078	175.517					0.10059	0.14382	0.21344
	-300.498	-82.1519	158.877					0.10025	0.14173	0.20822
	-307.628	-92.2655	142.19					0.09672	0.13891	0.20299
	-309.86	-103.027	125.828					0.09635	0.13692	0.20067
	-315.441	-112.747	108.424					0.09291	0.13406	0.19544
	-317.673	-123.625	93.8666					0.09247	0.13191	0.19505
	-323.345	-130.915	76.1388					0.08926	0.12902	0.1895
	-324.963	-143.157	62.9471					0.08857	0.127	0.18847
	-331.842	-149.082	49.1768					0.08555	0.12427	0.18195
	-332.821	-158.895	34.527					0.08521	0.12199	0.16739
	-338.767	-167.134	19.7847					0.08184	0.11932	0.17602
	-340.293	-175.465	4.94989					0.0815	0.11708	0.17788
	-346.261	-182.709	-8.26492					0.0781	0.11428	0.17136
	-345.35	-192.823	-24.8123					0.07769	0.11216	0.17097
	-352.457	-201.224	-36.384					0.07429	0.10934	0.16349
	-353.208	-209	-50.6171					0.07395	0.10702	0.16729
	-360.156	-216.359	-63.207					0.07045	0.10426	0.15755
	-360.566	-223.834	-77.1855					0.07011	0.10202	0.15652
	-365.349	-231.055	-88.9191					0.06664	0.09929	0.15161
	-366.466	-238.669	-102.666					0.06637	0.09714	0.15219
	-372.251	-245.404	-114.886					0.06296	0.09431	0.14471
	-372.547	-254.453	-127.707					0.06275	0.09206	0.14432
	-377.878	-260.192	-137.913					0.05925	0.08936	0.13813
	-379.267	-268.107	-148.767					0.05875	0.08731	0.14353
	-384.21	-273.291	-160.177					0.05528	0.08448	0.1338
	-383.686	-281.739	-172.211					0.05504	0.0824	0.13276
	-389.654	-288.358	-182.163					0.0516	0.0796	0.12689
	-390.338	-294.699	-193.989					0.05123	0.07729	0.12747
	-394.802	-301.457	-203.987					0.04786	0.07463	0.11934
	-394.256	-308.052	-214.911					0.04739	0.07241	0.11927
	-400.064	-313.561	-225.001					0.04412	0.06959	0.11372
	-399.244	-321.429	-235.091					0.04365	0.06724	0.11462
	-403.413	-326.081	-244.464					0.04031	0.06454	0.10779
	-404.643	-332.862	-254.393					0.03994	0.06239	0.10836
	-408.128	-338.578	-263.511					0.03653	0.05966	0.10024
	-408.151	-345.058	-272.606					0.03606	0.05751	0.10145
	-412.843	-349.733	-282.003					0.03286	0.05482	0.09494
	-412.798	-355.311	-296.351					0.03235	0.05254	0.09519
	-416.852	-360.333	-299.175					0.02898	0.04977	0.08192
	-416.351	-365.911	-307.738					0.02858	0.04746	0.08893
	-422.069	-370.377	-315.468					0.02514	0.0446	0.08145
	-423.891	-375.839	-323.984					0.02477	0.04258	0.08267
	-425.326	-380.097	-331.483					0.02137	0.03985	0.07487
	-423.595	-385.305	-340.532					0.02054	0.03757	0.07544
	-428.469	-387.897	-347.567					0.01759	0.03488	0.06925
	-427.923	-394.099	-356.385					0.01696	0.03276	0.07015
	-432.069	-398.057	-363.027					0.01382	0.02993	0.05236
	-430.861	-402.986	-370.873					0.01354	0.02752	0.06356
	-434.688	-405.948	-377.422					0.01007	0.02499	0.05608
	-434.529	-411.387	-383.925					0.00963	0.02271	0.05827
	-438.583	-413.725	-390.128					0.0062	0.02001	0.05015
	-437.832	-418.122	-397.348					0.00586	0.01744	0.05007
	-441.157	-421.107	-403.18					0.00233	0.01474	0.04388
	-442.524	-425.597	-409.568					0.00202	0.01275	0.04446
	-443.868	-429.416	-408.48					-0.00112	0.01012	0.03666
	-439.95	-432.679	-422.459					0.000208441	0.00781	0.05978
	-445.371	-436.752	-427.064					-0.00139	0.00505	0.03007
	-443.162	-440.409	-433.058					7.27745e-05	0.00245	0.03129
	-446.237	-442.885	-437.502					-0.0012	0.00165	0.02413
	-443.959	-446.056	-443.195					9.81075e-05	0.00169	0.02503
	-446.283	-448.115	-447.106					-0.000340126	0.000955503	0.01658
	-444.164	-450.962	-453.448					0.00331	0.00103	0.01877
	-447.695	-453.994	-456.989					0.00442	0.000552684	0.01064
	-442.82	-453.924	-462.589					0.00872	0.00462	0.02024
	-444.847	-459.039	-465.922					0.00954	0.00633	0.00503
	-441.18	-461.724	-470.99					0.0129	0.00902	0.00753
	-442.387	-463.228	-474.277					0.01352	0.01357	0.0036
	-440.724	-466.376	-477.471					0.01689	0.01628
	-439.654	-466.167	-480.34					0.01731	0.01806
	-440.793	-468.62	-483.904					0.02067	0.02048
	-435.326	-468.019	-485.548					0.02107	0.02358
	-429.198	-471.189	-490.824					0.02439	0.02662
	-428.469	-469.5	-489.459					0.0244	0.02872
	-422.387	-471.166	-492.005					0.0277	0.03104
	-421.157	-469.176						0.02826	0.03356
	-415.44	-468.227						0.03213	0.03604
	-414.62	-466.237						0.03188	0.03837
	-405.144	-461.77						0.03479	0.04076
	-402.593	-462.673						0.03515	0.04324
	-394.347	-460.219						0.03825	0.04553
	-390.588	-455.683						0.03926	0.04808
	-381.659	-451.286						0.04236	0.0506
	-377.285	-446.426						0.04234	0.05308
	-366.989	-442.237						0.04596	0.05579
	-361.75	-439.437						0.04677	0.05847
	-351.705	-431.29						0.04939	0.06099
	-346.83	-421.107						0.04991	0.06347
	-336.375	-414.511						0.05453	0.06596
	-330.771	-404.953						0.05441	0.06838
	-319.815	-396.02						0.05645	0.07073
	-314.462	-386.277						0.05784	0.07325
	-303.232	-387.318						0.06126	0.0758
	-297.059	-367.021						0.0615	0.07831
	-285.031	-357.857						0.06486	0.08064
	-279.155	-341.263						0.06516	0.08312
	-266.467	-339.898						0.06852	0.08554
	-261.911	-321.938						0.06878	0.08803
	-249.952	-312.265						0.0725	0.09048
	-243.096	-300.855						0.07247	0.09306
	-230.158	-289.746						0.07577	0.09545
	-227.766	-275.837						0.0761	0.09787
	-211.866	-264.497						0.07959	0.10003
	-205.352	-251.56						0.07976	0.10287
	-193.21	-239.387						0.08296	0.10535
	-186.901	-226.403						0.08342	0.108
	-174.623	-213.837						0.08681	0.11042
	-168.222	-201.779						0.08723	0.11297
	-156.332	-189.768						0.09053	0.11536
	-150.182	-177.27						0.09083	0.11797
	-138.769	-165.977						0.09406	0.12049
	-132.505	-153.063						0.09455	0.12304
	-121.48	-141.977						0.09788	0.12536
	-113.918	-128.785						0.09821	0.12797
	-103.485	-119.112						0.10163	0.1303
	-98.5194	-105.642						0.10193	0.1331
	-86.0138	-95.089						0.10542	0.13552
	-80.3419	-82.9851						0.10562	0.13817
	-70.1826	-72.9872						0.10908	0.14053
	-64.5107	-59.7262						0.10947	0.14314
	-53.5769	-50.9549						0.1129	0.14549
	-47.9278	-37.1384						0.11316	0.14824
	-36.7889	-27.6728						0.11665	0.15059
	-31.3448	-15.3837						0.11692	0.15353
	-19.1126	-5.24698						0.12034	0.15637
	-16.8119	6.53295						0.12064	0.15824
	-4.57972	16.2068						0.12419	0.16063
	-2.59796	26.575						0.12449	0.16327
	11.1604	36.249						0.12795	0.16563
	14.1445	47.728						0.12812	0.1684
	24.8278	56.7771						0.13177	0.17063
	32.0714	68.1173						0.13197	0.17341
	39.9985	77.4904						0.13568	0.17563
	47.0144	88.1363						0.13572	0.17837
	55.8981	96.6994						0.13915	0.1807
	60.4995	107.137						0.13951	0.18344
	70.4083	115.029						0.14303	0.18557
	75.1463	126.554						0.14336	0.18841
	84.3718	133.474						0.14666	0.19057
	88.7681	141.968						0.14708	0.19341
	97.8341	151.573						0.15073	0.19557
	102.572	160.598						0.15093	0.19841
	111.752	167.449						0.15439	0.20051
	115.738	177.725						0.15469	0.20348
	125.351	184.876						0.15827	0.20548
	128.7	193.462						0.15848	0.20825
	143.164	200.683						0.16206	0.21026
	141.798	210.195						0.16236	0.21319
	150.431	219.499						0.16598	0.21526
	153.529	225.516						0.16624	0.21806
	162.276	231.14						0.1698	0.21984
	165.192	240.398						0.17	0.2229
	173.916	246.369						0.17355	0.22455
	179.497	253.752						0.17398	0.22723
	185.055	260.81						0.17737	0.22884
	188.404	268.54						0.1776	0.23149
	195.852	274.072						0.18116	0.23314
	198.631	282.218						0.18139	0.23556
	207.606	287.495						0.18485	0.23717
	209.93	296.058						0.18521	0.23962
	219.155	302.006						0.18867	0.24105
	219.953	308.787						0.189	0.24343
	227.72	316.448						0.19255	0.24479
	229.474	321.169						0.19291	0.24708
	237.402	326.238						0.19721	0.24831
	239.702	334.199						0.19664	0.25054
	247.675	338.203						0.20009	0.25164
	248.746	344.175						0.20029	0.25386
	255.602	349.66						0.20388	0.25512
	257.766	355.122						0.20427	0.2569
	264.395	359.936						0.2077	0.25794
	266.445	366.624						0.20806	0.25981
	273.689	371.322						0.21136	0.26065
	275.716	377.502						0.21162	0.26255
	282.778	380.372						0.2153	0.26346
	284.441	388.356						0.21528	0.26511
	291.639	397.522						0.21874	0.26592
	292.687	397.406						0.21891	0.26766
	299.339	400.901						0.22246	0.26837
	301.206	407.265						0.2225	0.2698
	307.197	409.973						0.22567	0.27032
	308.427	414.972						0.22571	0.27164
	315.034	419.624						0.22903	0.2721
	316.583	425.086						0.22901	0.27342
	323.69	428.026						0.23243	0.27384
	324.555	434.043						0.23228	0.27456
	330.683	437.816						0.23551	0.27392
	331.822	441.982						0.23536	0.2744
	338.132	445.129						0.23859	0.27335
	339.089	451.077						0.23808	0.2738
	345.717	453.114						0.2416	0.27258
	344.943	460.057						0.24142	0.27188
	352.551	461.886						0.2443	0.26995
	352.961	466.792						0.24424	0.26902
	358.816	469.847						0.24718	0.26728
	358.611	473.064						0.24693	0.26635
	365.262	476.443						0.24974	0.26462
	365.946	479.915						0.24946	0.26385
	371.185	481.535						0.25234	0.26202
	371.367	486.465						0.25209	0.26118
	377.518	488.409						0.25474	0.25916
	377.404	491.163						0.25449	0.25833
	383.19	490.747						0.25714	0.25624
	383.076	492.714						0.25673	0.2554
	388.634	491.233						0.25951	0.25322
	387.951	491.024						0.2591	0.252
	393.691	488.733						0.26162	0.25007
	393.76	490.029						0.26096	0.24908
	400.024	484.22						0.26364	0.24663
	398.68	481.42						0.26304	0.24541
	404.398	476.143						0.26575	0.24297
	403.965	471.93						0.26508	0.24175
	408.43	463.529						0.2676	0.23943
	408.817	457.65						0.26674	0.23808
	414.33	447.675						0.26923	0.23548
	413.715	437.399						0.26844	0.234
	418.385	425.04						0.27077	0.2314
	417.906	415.667						0.26994	0.23011
	423.373	401.849						0.27227	0.22728
	422.827	391.388						0.27137	0.22587
	427.998	376.322						0.2736	0.22288
	428.203	362.574						0.27261	0.22127
	434.353	347.646						0.27478	0.21851
	432.736	334.662						0.27325	0.21687
	437.747	317.513						0.27474	0.21381
	436.904	303.395						0.27313	0.21217
	442.189	288.213						0.27469	0.20912
	440.595	274.465						0.27277	0.20748
	445.584	258.959						0.27416	0.20446
	443.943	245.536						0.27188	0.20262
	448.659	228.941						0.2726	0.19941
	446.95	216.768						0.26981	0.19777
	450.618	199.619						0.27052	0.19462
	448.727	187.746						0.26818	0.19295
	452.19	172.541						0.26861	0.1897
	449.274	160.807						0.26601	0.18822
	452.623	144.953						0.26689	0.18468
	446.609	133.011						0.26416	0.18301
	448.568	118.524						0.26484	0.17979
	444.559	107.23						0.26218	0.17819
	444.08	92.7882						0.26287	0.17507
	439.319	81.9339						0.26027	0.17327
	440.094	68.3025						0.26085	0.17018
	433.943	57.3557						0.25832	0.16835
	433.305	44.0945						0.25878	0.16523
	425.879	33.8652						0.25605	0.16349
	424.216	20.8818						0.25667	0.16015
	415.081	11.3699						0.25388	0.15851
	410.503	-2.33092						0.2545	0.15526
	399.523	-12.514						0.25148	0.15343
	393.555	-25.2659						0.252	0.15027
	382.256	-35.3563						0.24911	0.14857
	375.445	-46.9048						0.24928	0.14529
	364.738	-56.7176						0.24652	0.14372
	357.153	-70.2795						0.24698	0.14008
	344.282	-77.5464						0.24396	0.13857
	337.243	-87.66						0.24417	0.1351
	324.259	-97.1487						0.24124	0.13365
	316.674	-108.581						0.24151	0.1303
	302.915	-117.168						0.2384	0.12879
	294.259	-127.999						0.23863	0.12545
	280.659	-135.52						0.23551	0.12339
	272.459	-147.092						0.23585	0.12034
	257.926	-149.776						0.2325	0.11889
	249.748	-164.426						0.23261	0.1158
	234.053	-171.531						0.22933	0.11375
	226.946	-183.288						0.22979	0.11005
	213.005	-187.245						0.22645	0.10799
	204.303	-197.96						0.2264	0.10551
	190.886	-204.533						0.22283	0.10342
	183.483	-213.073						0.22297	0.10059
	169.497	-221.543						0.21992	0.09799
	161.251	-229.921						0.21996	0.09661
	148.153	-238.484						0.21639	0.09394
	140.567	-243.043						0.21624	0.08946
	128.176	-249.94						0.21293	0.09027
	120.727	-259.498						0.21313	0.08587
	108.267	-265.932						0.2095	0.08249
	101.183	-272.921						0.20929	0.08172
	87.5152	-280.882						0.20653	0.07902
	82.1394	-286.182						0.2067	0.07564
	69.6566	-293.079						0.2012	0.07426
	63.0962	-300.438						0.20162	0.07069
	51.7068	-305.738						0.19941	0.06915
	44.5087	-312.288						0.19794	0.06561
	34.1899	-318.12						0.19505	0.06413
	28.2901	-324.808						0.19467	0.06072
	16.3085	-329.09						0.19088	0.05905
	10.8871	-337.329						0.19134	0.0557
	-0.61621	-341.263						0.1889	0.05429
	-5.92367	-348.599						0.18643	0.05082
	-16.7436	-352.881						0.1845	0.04921
	-21.7777	-358.32						0.18451	0.04567
	-34.5566	-363.666						0.18046	0.04397
	-37.609	-374.126						0.18041	0.04081
	-48.9984	-373.131						0.17668	0.0393
	-54.6703	-379.658						0.17653	0.0357
	-65.6496	-381.741						0.17296	0.03442
	-67.5175	-388.406						0.17281	0.03078
	-80.6836	-392.502						0.16928	0.02956
	-84.5788	-398.195						0.16909	0.02586
	-93.3941	-399.491						0.1654	0.02445
	-97.7449	-407.082						0.16537	0.02085
	-111.207	-409.443						0.16178	0.01947
	-112.847	-414.789						0.16162	0.01591
	-121.321	-417.335						0.15815	0.01451
	-126.264	-423.028						0.15852	0.01092
	-138.701	-425.389						0.15443	0.00945
	-140.888	-429.346						0.15428	0.00595
	-149.088	-431.684						0.15052	0.00455
	-152.824	-437.146						0.15047	0.000924388
	-162.869	-438.303						0.14677	0.000971061
	-165.352	-443.186						0.14678	-0.000528466
	-173.849	-445.014						0.14322	0.000838906
	-177.789	-450.06						0.14316	-0.000596121
	-186.992	-452.698						0.13943	0.00122
	-189.156	-456.609						0.13944	0.000946824
	-197.698	-457.651						0.13584	0.00628
	-199.999	-462.325						0.13559	0.00832
	-208.973	-462.974						0.13212	0.01288
	-211.684	-463.043						0.13197	0.01421
	-220.249	-466.723						0.12837	0.01845
	-222.39	-475.633						0.12822	0.01946
	-229.861	-468.852						0.12462	0.02356
	-232.868	-470.819						0.12454	0.02426
	-241.023	-468.875						0.12078	0.02842
	-242.709	-471.513						0.12088	0.02937
	-251.023	-470.079						0.11719	0.03332
	-252.344	-471.837						0.1171	0.0343
	-259.656	-468.158						0.11347	0.03808
	-261.296	-470.495						0.11335	0.03909
	-268.631	-466.167						0.10978	0.04297
	-271.683							0.10973	0.04389
	-277.765							0.10626	0.0479
	-279.223							0.10594	0.04882
	-286.763							0.10228	0.05286
	-288.585							0.10235	0.05413
	-295.305							0.09863	0.05823
	-296.785							0.09847	0.05928
	-301.819							0.09488	0.06335
	-304.781							0.09466	0.06424
	-311.273							0.0908	0.06828
	-312.457							0.091	0.06913
	-318.881							0.08744	0.07317
	-321.159							0.08735	0.07418
	-326.967							0.08385	0.07806
	-327.354							0.08373	0.07908
	-335.145							0.08016	0.08302
	-335.236							0.07991	0.084
	-343.459							0.07635	0.08778
	-343.231							0.0762	0.08902
	-349.883							0.07256	0.09261
	-350.566							0.07251	0.09392
	-358.356							0.06878	0.09786
	-356.397							0.06866	0.09897
	-362.548							0.06529	0.10288
	-362.912							0.06491	0.10396
	-369.131							0.06128	0.10781
	-369.29							0.06126	0.10898
	-375.326							0.0574	0.11296
	-375.03							0.05744	0.114
	-380.679							0.05388	0.11798
	-380.543							0.05372	0.11886
	-386.374							0.05006	0.12303
	-386.351							0.04991	0.12401
	-392.001							0.04615	0.12812
	-390.93							0.04619	0.12894
	-396.739							0.04256	0.13327
	-396.055							0.0425	0.13438
	-401.499							0.03881	0.13832
	-400.816							0.03866	0.13924
	-406.306							0.03503	0.14393
	-404.939							0.035	0.14433
	-410.292							0.03134	0.14846
	-408.88							0.03128	0.14941
	-413.344							0.02759	0.15358
	-413.071							0.02747	0.15437
	-416.283							0.02387	0.15838
	-416.898							0.02369	0.15942
	-421.704							0.02009	0.16369
	-420.497							0.02006	0.16445
	-425.85							0.0163	0.16862
	-424.255							0.01606	0.16947
	-428.606							0.01252	0.17383
	-427.49							0.01243	0.17455
	-431.34							0.00864	0.17885
	-429.859							0.00865	0.17954
	-434.255							0.00499	0.18394
	-432.296							0.0049	0.18447
	-436.351							0.00114	0.1889
	-434.073							0.00147	0.18955
	-438.287							-0.000805761	0.19395
	-436.351							0.00097488	0.19467
	-439.996							-0.000916578	0.19887
	-437.353							0.000898288	0.1995
	-441.636							-0.000794526	0.2039
	-438.355							0.00183	0.20446
	-441.704							0.002	0.20889
	-438.743							0.00656	0.20945
	-440.884							0.00728	0.21388
	-437.49							0.01139	0.21434
	-439.699							0.01156	0.21867
	-435.144							0.01532	0.2193
	-437.353							0.01556	0.22347
	-433.185							0.02024	0.22374
	-434.073							0.01942	0.2273
	-428.993							0.02291	0.22809
	-429.221							0.02292	0.23219
	-423.139							0.02651	0.23237
	-423.663							0.02656	0.23638
	-417.513							0.03025	0.23642
	-417.376							0.03026	0.24046
	-411.158							0.03382	0.24041
	-410.52							0.03374	0.24426
	-402.547							0.03733	0.24411
	-400.543							0.03731	0.24812
	-391.591							0.04084	0.24788
	-388.812							0.04082	0.25128
	-379.449							0.04444	0.251
	-375.076							0.04452	0.25475
	-365.463							0.04811	0.25428
	-360.976							0.04812	0.2581
	-349.791							0.05181	0.25737
	-345.76							0.05198	0.26077
	-334.666							0.05577	0.2603
	-328.266							0.05598	0.26357
	-318.63							0.05957	0.26291
	-313.368							0.05971	0.26614
	-301.842							0.06323	0.26535
	-296.307							0.06325	0.26875
	-284.918							0.06694	0.26793
	-279.132							0.06698	0.2709
	-266.9							0.07047	0.26989
	-261.045							0.07059	0.27274
	-248.631							0.07408	0.27191
	-242.321							0.07413	0.27463
	-229.953							0.07784	0.27346
	-224.007							0.07796	0.27585
	-212.162							0.08145	0.27361
	-205.625							0.0813	0.27566
	-193.302							0.08502	0.27358
	-187.015							0.08507	0.27524
	-175.694							0.08875	0.27235
	-168.063							0.08887	0.27324
	-156.355							0.09226	0.26955
	-150.751							0.09247	0.27049
	-138.405							0.09609	0.26706
	-132.87							0.09614	0.26775
	-120.956							0.09979	0.26448
	-114.874							0.10006	0.26524
	-102.688							0.10365	0.26164
	-97.5854							0.10354	0.26259
	-86.0366							0.10726	0.25935
	-80.6381							0.10737	0.25985
	-69.3854							0.11102	0.25603
	-63.8273							0.11101	0.25717
	-52.7796							0.11469	0.25319
	-47.2899							0.11477	0.25401
	-36.3561							0.11862	0.24991
	-31.6409							0.11854	0.25021
	-19.9326							0.12219	0.24649
	-15.3541							0.1223	0.24718
	-4.55694							0.12576	0.24281
	0.56829							0.126	0.24334
	11.5021							0.12982	0.23859
	15.3745							0.12987	0.2398
	25.9439							0.13362	0.23578
	31.0008							0.13357	0.23457
	41.4108							0.13728	0.23108
	46.3082							0.1372	0.23261
	56.3765							0.14095	0.22692
	60.34							0.1411	0.22713
	71.0917							0.14485	0.22311
	74.8957							0.14499	0.2231
	84.964							0.14874	0.21838
	88.2669							0.14863	0.21926
	98.5403							0.15238	0.21274
	102.208							0.15262	0.21397
	111.843							0.15643	0.20906
	116.126							0.15625	0.20908
	125.237							0.15972	0.20442
	129.132							0.16018	0.20437
	138.745							0.16419	0.19946
	141.752							0.1642	0.19979
	149.907							0.16779	0.19475
	153.529							0.16755	0.19483
	162.481							0.1713	0.18975
	164.964							0.17193	0.18986
	174.258							0.17523	0.18482
	177.242							0.17505	0.18484
	184.121							0.17838	0.18008
	187.697							0.17936	0.1801
	197.606							0.18373	0.17496
	197.606							0.18274	0.17491
	205.693							0.18572	0.17003
	208.313							0.18673	0.1702
	217.994							0.19113	0.16519
	217.515							0.19059	0.16488
	229.087							0.19444	0.16016
	227.561							0.19442	0.16037
	238.085							0.19824	0.15507
	238.381							0.19806	0.1555
	246.035							0.20188	0.1504
	247.652							0.20199	0.15064
	255.01							0.20587	0.14553
	257.106							0.20582	0.14545
	265.147							0.2095	0.1404
	265.99							0.20965	0.14052
	273.461							0.2132	0.13563
	275.42							0.21325	0.13575
	282.163							0.21681	0.13057
	283.074							0.21676	0.13081
	290.637							0.22041	0.12561
	291.89							0.22036	0.12585
	298.974							0.22399	0.1209
	300.022							0.2241	0.12085
	307.015							0.22762	0.11581
	308.564							0.22719	0.11589
	314.92							0.23061	0.11078
	316.218							0.23056	0.11083
	323.416							0.23396	0.10572
	323.94							0.23346	0.1059
	330.227							0.23715	0.10115
	331.275							0.23677	0.10103
	337.608							0.24017	0.09589
	338.519							0.2398	0.09613
	344.647							0.24307	0.09083
	345.171							0.24266	0.09107
	351.412							0.2458	0.086
	351.595							0.24536	0.08627
	358.451							0.24854	0.08119
	358.656							0.24797	0.08134
	364.83							0.25117	0.0761
	365.126							0.25064	0.07663
	371.686							0.25371	0.07114
	370.775							0.25312	0.07138
	376.88							0.25622	0.06617
	376.971							0.2554	0.06628
	381.709							0.25838	0.06124
	382.62							0.25762	0.06126
	387.974							0.26069	0.05618
	388.406							0.26003	0.05655
	393.35							0.26285	0.05115
	393.031							0.26209	0.05136
	399.227							0.26481	0.04551
	398.748							0.26373	0.04649
	404.193							0.26677	0.04135
	404.489							0.26582	0.04156
	410.913							0.26864	0.03626
	409.683							0.26762	0.0365
	414.421							0.27031	0.03126
	415.059							0.26923	0.0315
	418.954							0.27192	0.02611
	418.681							0.27055	0.02651
	424.398							0.27327	0.02124
	423.761							0.27202	0.02264
	428.977							0.27468	0.01624
	427.451							0.27321	0.01658
	432.895							0.27548	0.01122
	432.166							0.2735	0.01159
	437.428							0.27525	0.00635
	436.654							0.2733	0.00662
	441.939							0.27502	0.00126
	440.663							0.27275
	445.196							0.27428
	444.445							0.2713
	447.793							0.27231
	446.495							0.2693
	450.55							0.27028
	450.231							0.26726
	451.62							0.26831
	448.636							0.26543
	451.711							0.26644
	448.499							0.26339
	448.932							0.26453
	444.969							0.26159
	446.039							0.26257
	440.208							0.25958
	440.504							0.2605
	435.766							0.25755
	434.057							0.25847
	427.906							0.25552
	424.877							0.25644
	416.266							0.25316
	412.097							0.25395
	401.869							0.25084
	396.493							0.25153
	384.579							0.24862
	379.158							0.24905
	367.199							0.24575
	361.071							0.24637
	347.904							0.24307
	340.706							0.24366
	328.542							0.24036
	319.635							0.24099
	306.4							0.2373
	298.268							0.23811
	285.101							0.23462
	275.648							0.23515
	261.046							0.23162
	252.55							0.23196
	239.383							0.22862
	229.998							0.22902
	217.31							0.2252
	209.064							0.2256
	195.784							0.22191
	186.308							0.22235
	173.62							0.21882
	164.69							0.21925
	152.094							0.2153
	144.167							0.21554
	131.41							0.21192
	123.916							0.21216
	110.727							0.20837
	104.463							0.20829
	91.9344							0.2045
	85.0551							0.20484
	73.4151							0.20112
	67.3559							0.20142
	55.192							0.1975
	47.9939							0.19774
	37.6522							0.19393
	30.568							0.19417
	19.7025							0.19015
	13.7117							0.19055
	2.32226							0.18661
	-3.28133							0.18672
	-14.6024							0.18148
	-19.3404							0.18304
	-29.6592							0.17922
	-35.4222							0.1793
	-45.8777							0.17535
	-50.274							0.17527
	-61.0256							0.17178
	-67.4947							0.17198
	-76.4012							0.16804
	-81.6631							0.16828
	-91.1618							0.16423
	-96.2415							0.16441
	-106.082							0.16052
	-110.843							0.16073
	-121.207							0.15682
	-125.307							0.15706
	-134.145							0.15314
	-138.974							0.15332
	-147.494							0.14927
	-150.592							0.14967
	-160.819							0.14572
	-164.008							0.14587
	-171.457							0.14182
	-175.921							0.14206
	-184.668							0.13828
	-187.88							0.13852
	-195.921							0.13441
	-199.27							0.13455
	-207.538							0.13073
	-210.021							0.13107
	-218.586							0.12712
	-221.752							0.1273
	-228.54							0.12338
	-231.501							0.12375
	-238.244							0.11974
	-241.342							0.11978
	-248.244							0.11571
	-251.456							0.11595
	-258.358							0.11203
	-261.615							0.11224
	-267.196							0.10836
	-270.316							0.1085
	-278.995							0.10449
	-279.291							0.10482
	-284.849							0.10094
	-290.43							0.10118
	-295.031							0.0972
	-296.079							0.09567
	-304.325							0.09337
	-305.828							0.09341
	-311.273							0.08937
	-312.73							0.09032
	-319.063							0.0863
	-322.32							0.08574
	-327.81							0.0825
	-329.427							0.08222
	-336.603							0.07902
	-337.035							0.07926
	-342.844							0.07528
	-344.575							0.07555
	-349.45							0.07215
	-349.655							0.07249
	-356.283							0.06754
	-356.716							0.06797
	-361.659							0.06209
	-364.165							0.06381
	-368.948							0.05987
	-369.153							0.05959
	-374.506							0.05626
	-375.258							0.0563
	-381.021							0.05213
	-380.474							0.05253
	-384.643							0.04842
	-386.374							0.04873
	-390.725							0.04455
	-390.452							0.04502
	-395.212							0.04107
	-396.055							0.04128
	-400.019							0.03727
	-400.178							0.03751
	-405.258							0.03356
	-405.599							0.03367
	-410.429							0.02979
	-410.11							0.03012
	-415.417							0.02582
	-413.982							0.02622
	-417.877							0.02224
	-417.376							0.02245
	-421.18							0.0184
	-419.29							0.019
	-424.346							0.0146
	-423.663							0.01503
	-426.807							0.01089
	-426.533							0.01113
	-430.155							0.00702
	-429.221							0.0073
	-432.205							0.00322
	-432.137							0.00365
	-436.738							-0.000424203
	-434.848
	-438.765
	-437.74
	-439.198
	-436.852
	-440.337
	-438.743

## Sheet: Figure S8
	FigureS 8a							Figure S8b			FigureS 8c									Figure S8d
	0.3Hz	0.4Hz	0.5Hz	0.6Hz	0.7Hz	0.8Hz		Frequency	Current		30 mm	40mm	50mm	60mm	70mm	80mm	90mm	100mm		Sliding range	Current
	-0.08101	-0.18924	-0.23115	-0.29351	-0.35359	-0.39186		0.3	0.11		-0.39186	-0.51109	-0.65901	-0.87181	-1.07406	-1.2942	-1.59969	-2.10134		30	0.385
	-0.08228	-0.19308	-0.21639	-0.29381	-0.34982	-0.39935		0.4	0.2		-0.39935	-0.51308	-0.66176	-0.86386	-1.07485	-1.29079	-1.63941	-2.03885		40	0.5
	-0.07997	-0.19411	-0.21805	-0.29248	-0.34659	-0.40015		0.5	0.24		-0.40015	-0.50739	-0.63113	-0.85037	-1.07049	-1.29985	-1.39932	-1.98151		50	0.625
	-0.08183	-0.19643	-0.22116	-0.29264	-0.34322	-0.40214		0.6	0.295		-0.40214	-0.49891	-0.62682	-0.83384	-1.07236	-1.30159	-1.4423	-1.91795		60	0.9
	-0.08144	-0.1971	-0.21767	-0.29019	-0.33957	-0.40713		0.7	0.35		-0.40713	-0.48929	-0.6178	-0.81994	-1.07569	-1.30176	-1.44829	-1.8634		70	1.05
	-0.07838	-0.19667	-0.21746	-0.28841	-0.33651	-0.40322		0.8	0.385		-0.40322	-0.48182	-0.60861	-0.80886	-1.07947	-1.29987	-1.44272	-1.79919		80	1.3
	-0.07627	-0.19783	-0.21551	-0.28565	-0.33379	-0.4038					-0.4038	-0.4732	-0.59991	-0.79729	-1.07988	-1.29439	-1.3737	-1.71221		90	1.6
	-0.07897	-0.196	-0.21285	-0.28438	-0.33044	-0.39985					-0.39985	-0.46775	-0.59377	-0.77658	-1.08076	-1.28638	-1.35379	-1.63276		100	2.05
	-0.07828	-0.19663	-0.21103	-0.2811	-0.32923	-0.39656					-0.39656	-0.45927	-0.58818	-0.76598	-1.08005	-1.27468	-1.24986	-1.54192
	-0.07477	-0.19586	-0.21075	-0.27933	-0.32532	-0.39244					-0.39244	-0.45396	-0.58367	-0.76168	-1.08291	-1.2572	-1.21184	-1.44184
	-0.07789	-0.1964	-0.21079	-0.27666	-0.32136	-0.38941					-0.38941	-0.44634	-0.5759	-0.75928	-1.09661	-1.22984	-1.16052	-1.34692
	-0.08277	-0.19689	-0.21161	-0.27537	-0.31647	-0.38481					-0.38481	-0.44009	-0.55021	-0.76031	-1.09682	-1.19821	-1.16116	-1.25909
	-0.07318	-0.19764	-0.21011	-0.27301	-0.31411	-0.38017					-0.38017	-0.43178	-0.54455	-0.75728	-1.09029	-1.16462	-1.13797	-1.15923
	-0.07318	-0.19595	-0.20737	-0.27151	-0.31238	-0.37081					-0.37081	-0.42538	-0.54113	-0.75565	-1.07934	-1.12992	-1.07913	-1.0525
	-0.07835	-0.19467	-0.20492	-0.26877	-0.31245	-0.36716					-0.36716	-0.4178	-0.54085	-0.75453	-1.06057	-1.06637	-1.00676	-0.96939
	-0.0699	-0.19226	-0.20356	-0.26662	-0.31219	-0.35915					-0.35915	-0.41307	-0.54055	-0.75588	-1.03706	-1.02857	-0.95285	-0.87683
	-0.06841	-0.19333	-0.20236	-0.26378	-0.31242	-0.35453					-0.35453	-0.40794	-0.52947	-0.75618	-1.00712	-0.98927	-0.88993	-0.79329
	-0.0685	-0.19272	-0.20073	-0.26287	-0.31111	-0.34882					-0.34882	-0.40605	-0.55576	-0.75893	-0.97768	-0.93694	-0.83045	-0.7031
	-0.06785	-0.19349	-0.19907	-0.26083	-0.31052	-0.34607					-0.34607	-0.40498	-0.55069	-0.75971	-0.93816	-0.88581	-0.76087	-0.61484
	-0.06821	-0.19188	-0.19694	-0.26051	-0.30954	-0.34182					-0.34182	-0.40528	-0.54592	-0.75968	-0.89833	-0.83195	-0.72586	-0.51927
	-0.06698	-0.19118	-0.19712	-0.25913	-0.30875	-0.34145					-0.34145	-0.40326	-0.5418	-0.7597	-0.85682	-0.77929	-0.66766	-0.4396
	-0.07032	-0.18982	-0.19803	-0.25793	-0.30722	-0.33422					-0.33422	-0.40154	-0.54074	-0.75678	-0.81455	-0.72867	-0.59615	-0.37496
	-0.07179	-0.19062	-0.1979	-0.25657	-0.30626	-0.32851					-0.32851	-0.39796	-0.53984	-0.76679	-0.76812	-0.67475	-0.51626	-0.31762
	-0.07107	-0.1894	-0.19708	-0.25725	-0.30338	-0.32369					-0.32369	-0.39592	-0.53791	-0.76686	-0.71991	-0.61799	-0.52056	-0.24611
	-0.07071	-0.19027	-0.19624	-0.2572	-0.30161	-0.31113					-0.31113	-0.39199	-0.53636	-0.76578	-0.66601	-0.56342	-0.45141	-0.17352
	-0.06659	-0.18966	-0.19415	-0.25704	-0.29976	-0.30873					-0.30873	-0.39057	-0.53387	-0.76237	-0.59849	-0.51261	-0.39686	-0.0917
	-0.06272	-0.18874	-0.19115	-0.25596	-0.29679	-0.30604					-0.30604	-0.3873	-0.54278	-0.76153	-0.53916	-0.46184	-0.32965	-0.0146
	-0.06409	-0.18731	-0.1897	-0.25527	-0.29215	-0.30332					-0.30332	-0.38722	-0.54122	-0.76254	-0.48177	-0.41166	-0.27445	0.08032
	-0.06353	-0.18793	-0.18961	-0.25369	-0.28682	-0.30396					-0.30396	-0.38514	-0.54047	-0.75586	-0.42521	-0.36035	-0.2053	0.15569
	-0.05941	-0.18809	-0.18902	-0.25335	-0.28038	-0.30235					-0.30235	-0.38481	-0.53385	-0.7453	-0.37195	-0.3389	-0.14582	0.23107
	-0.06071	-0.18975	-0.18837	-0.25198	-0.27305	-0.29711					-0.29711	-0.38325	-0.53368	-0.73067	-0.32135	-0.29279	-0.05927	0.29915
	-0.06058	-0.1883	-0.18724	-0.25122	-0.26402	-0.2944					-0.2944	-0.38346	-0.54916	-0.71297	-0.27712	-0.2504	0.01825	0.36787
	-0.05957	-0.18879	-0.18579	-0.24925	-0.25479	-0.29372					-0.29372	-0.38342	-0.55155	-0.69008	-0.23644	-0.20983	0.1078	0.44926
	-0.05762	-0.18711	-0.18165	-0.24904	-0.24351	-0.29236					-0.29236	-0.38458	-0.5538	-0.66889	-0.20401	-0.16182	0.1791	0.53838
	-0.06009	-0.18706	-0.17781	-0.24728	-0.2315	-0.29122					-0.29122	-0.38423	-0.55524	-0.64292	-0.1671	-0.1057	0.24331	0.62063
	-0.06058	-0.18629	-0.17239	-0.246	-0.21791	-0.29301					-0.29301	-0.38681	-0.55509	-0.61198	-0.12303	-0.04568	0.32234	0.71555
	-0.05632	-0.18814	-0.16417	-0.24499	-0.20457	-0.29644					-0.29644	-0.38889	-0.5511	-0.58017	-0.07291	0.01566	0.40588	0.80854
	-0.05226	-0.18919	-0.1567	-0.24361	-0.18914	-0.29743					-0.29743	-0.39196	-0.54457	-0.54276	-0.02075	0.07467	0.47675	0.91334
	-0.05697	-0.18975	-0.14821	-0.24138	-0.17423	-0.30158					-0.30158	-0.39364	-0.53205	-0.50215	0.03284	0.13276	0.55706	1.00009
	-0.05704	-0.18807	-0.13955	-0.23982	-0.15827	-0.31141					-0.31141	-0.3936	-0.5182	-0.45828	0.08384	0.18825	0.62965	1.10876
	-0.057	-0.18783	-0.12981	-0.23782	-0.14308	-0.308					-0.308	-0.38831	-0.502	-0.41372	0.13559	0.24488	0.71598	1.188
	-0.05629	-0.18696	-0.11838	-0.23682	-0.12831	-0.30924					-0.30924	-0.38022	-0.48955	-0.36325	0.18488	0.30226	0.79007	1.26703
	-0.0546	-0.18744	-0.10701	-0.23504	-0.11363	-0.31075					-0.31075	-0.36701	-0.46745	-0.31218	0.237	0.3607	0.87876	1.33854
	-0.05681	-0.18706	-0.09461	-0.23534	-0.09901	-0.30772					-0.30772	-0.35217	-0.43968	-0.26586	0.28867	0.42005	0.90668	1.42401
	-0.05486	-0.18765	-0.08353	-0.23406	-0.08529	-0.30117					-0.30117	-0.33349	-0.41426	-0.22336	0.34519	0.48162	0.97841	1.50433
	-0.05164	-0.18605	-0.07204	-0.23387	-0.07226	-0.29672					-0.29672	-0.31495	-0.38146	-0.18357	0.40597	0.54491	1.02393	1.5868
	-0.05083	-0.18612	-0.06217	-0.23176	-0.06093	-0.2839					-0.2839	-0.29114	-0.34042	-0.14152	0.47318	0.61067	1.06409	1.66303
	-0.05145	-0.18483	-0.0524	-0.23033	-0.05044	-0.26625					-0.26625	-0.26773	-0.3034	-0.09174	0.54089	0.67956	1.09502	1.72681
	-0.05171	-0.18549	-0.04417	-0.22484	-0.04127	-0.24784					-0.24784	-0.24099	-0.26653	-0.03584	0.61103	0.74542	1.13668	1.78286
	-0.04745	-0.18488	-0.0348	-0.22004	-0.03261	-0.22661					-0.22661	-0.21537	-0.23049	0.02311	0.67537	0.81208	1.19101	1.84385
	-0.04583	-0.18504	-0.02605	-0.21306	-0.02574	-0.20408					-0.20408	-0.18776	-0.19439	0.0792	0.73436	0.86216	1.23761	1.89024
	-0.04589	-0.18317	-0.01432	-0.20751	-0.0162	-0.18222					-0.18222	-0.16038	-0.15881	0.13287	0.78515	0.90906	1.26338	1.95445
	-0.04375	-0.18118	-0.0012	-0.19982	-0.0055	-0.16289					-0.16289	-0.12653	-0.11818	0.18619	0.82939	0.95502	1.29817	2.01823
	-0.03796	-0.1798	0.01273	-0.19122	0.00796	-0.1394					-0.1394	-0.08581	-0.07581	0.23702	0.86727	1.00093	1.33124	2.06719
	-0.03605	-0.18055	0.02809	-0.18078	0.02102	-0.11386					-0.11386	-0.04016	-0.03069	0.2903	0.90318	1.04754	1.36839	2.07729
	-0.03517	-0.17934	0.04211	-0.17082	0.03473	-0.08156					-0.08156	0.0055	0.01701	0.3433	0.9361	1.0892	1.39352	2.11014
	-0.03338	-0.17819	0.05343	-0.15853	0.0477	-0.04128					-0.04128	0.05122	0.06466	0.39647	0.97044	1.12403	1.4238	2.13978
	-0.03238	-0.17404	0.0642	-0.14694	0.06116	0.00148					0.00148	0.09189	0.11433	0.44739	1.0002	1.15248	1.43668	2.16662
	-0.02854	-0.1693	0.07488	-0.13191	0.07527	0.04201					0.04201	0.12864	0.15724	0.49423	1.02664	1.17731	1.50004	2.18552
	-0.02802	-0.16232	0.08752	-0.11827	0.0904	0.07531					0.07531	0.16108	0.19929	0.53774	1.04487	1.20433	1.51893	2.21301
	-0.0265	-0.15626	0.09959	-0.10319	0.10682	0.10587					0.10587	0.19343	0.23657	0.58	1.05956	1.23035	1.55222	2.23148
	-0.0264	-0.14753	0.11303	-0.0902	0.12463	0.13347					0.13347	0.22096	0.2713	0.61548	1.06714	1.25492	1.57756	2.24565
	-0.02464	-0.13866	0.12604	-0.07604	0.14299	0.15881					0.15881	0.24969	0.30404	0.64395	1.07451	1.27528	1.60849	2.24866
	-0.02364	-0.12717	0.13851	-0.0657	0.16309	0.18144					0.18144	0.27621	0.33634	0.66734	1.07865	1.28801	1.6233	2.25274
	-0.02338	-0.11654	0.1493	-0.05549	0.18243	0.20225					0.20225	0.30254	0.37193	0.68351	1.08241	1.28604	1.62438	2.23878
	-0.02344	-0.10612	0.15974	-0.04777	0.20235	0.22345					0.22345	0.32743	0.40509	0.69663	1.08101	1.29141	1.62309	2.23126
	-0.02182	-0.09587	0.16567	-0.03839	0.21934	0.24108					0.24108	0.35256	0.43766	0.70578	1.07891	1.2942	1.6364	2.19712
	-0.02221	-0.08489	0.16981	-0.03092	0.23296	0.2615					0.2615	0.37122	0.46212	0.71325	1.08275	1.29635	1.64564	2.1561
	-0.02204	-0.07469	0.17248	-0.02156	0.24389	0.27825					0.27825	0.38221	0.47733	0.7194	1.08518	1.29748	1.65229	2.11079
	-0.02286	-0.0623	0.17402	-0.01074	0.25431	0.29432					0.29432	0.3852	0.49092	0.72386	1.09016	1.30141	1.65251	2.07106
	-0.02068	-0.05158	0.17473	0.00258	0.2628	0.30016					0.30016	0.3844	0.49777	0.72521	1.09676	1.30352	1.66368	2.01071
	-0.02003	-0.03969	0.1765	0.01549	0.27195	0.29131					0.29131	0.37916	0.50138	0.72537	1.09719	1.3067	1.65272	1.95359
	-0.01805	-0.02781	0.17873	0.03153	0.27897	0.29202					0.29202	0.37569	0.50284	0.7244	1.09886	1.31256	1.64521	1.89239
	-0.01707	-0.01156	0.1813	0.04452	0.28496	0.28036					0.28036	0.37302	0.50385	0.72726	1.09867	1.31905	1.61106	1.84922
	-0.0121	0.00534	0.18273	0.05924	0.28958	0.27946					0.27946	0.37319	0.50432	0.73183	1.10139	1.32295	1.58143	1.76912
	-0.01045	0.0231	0.18407	0.07324	0.29264	0.27387					0.27387	0.36853	0.50668	0.7367	1.10277	1.32487	1.54449	1.68472
	-0.00583	0.0379	0.18444	0.08936	0.29458	0.27147					0.27147	0.36922	0.50778	0.74175	1.10653	1.32005	1.52838	1.59367
	-0.00515	0.05196	0.18594	0.10413	0.29692	0.27069					0.27069	0.36787	0.51027	0.74512	1.10462	1.30899	1.49832	1.51399
	-0.00245	0.06195	0.18676	0.12037	0.2962	0.26131					0.26131	0.36731	0.51405	0.74796	1.10814	1.29806	1.47427	1.43175
	-0.000178522	0.07321	0.18963	0.13556	0.29798	0.2594					0.2594	0.36628	0.5142	0.74972	1.1166	1.2969	1.43282	1.35594
	0.00265	0.08646	0.19134	0.1512	0.2991	0.25493					0.25493	0.36853	0.51798	0.75399	1.12753	1.28771	1.39416	1.26274
	0.00622	0.09938	0.19335	0.16579	0.30081	0.2582					0.2582	0.37096	0.52124	0.75844	1.13341	1.27438	1.33897	1.17082
	0.00983	0.11132	0.19389	0.18055	0.30144	0.26051					0.26051	0.37334	0.5264	0.76333	1.12596	1.254	1.27755	1.06581
	0.01227	0.12436	0.19483	0.192	0.30313	0.26206					0.26206	0.3756	0.52968	0.76767	1.11215	1.2243	1.20948	0.97926
	0.01415	0.13508	0.19558	0.20211	0.30416	0.25592					0.25592	0.37977	0.53112	0.77091	1.09688	1.18618	1.14376	0.88671
	0.01431	0.14699	0.19757	0.20847	0.30605	0.25652					0.25652	0.38269	0.53297	0.77521	1.07431	1.14669	1.06302	0.7963
	0.01551	0.15706	0.19885	0.21393	0.3058	0.2661					0.2661	0.38696	0.53626	0.77987	1.05447	1.10633	0.99258	0.70696
	0.01561	0.16541	0.20021	0.21548	0.30657	0.26782					0.26782	0.39007	0.54102	0.78584	1.0261	1.06564	0.91269	0.61848
	0.02227	0.16822	0.20042	0.21955	0.30673	0.27664					0.27664	0.39445	0.54781	0.79172	0.99052	1.00549	0.84784	0.50767
	0.02117	0.16875	0.20206	0.22102	0.30472	0.28186					0.28186	0.39643	0.55281	0.79937	0.94372	0.93823	0.77418	0.43401
	0.02156	0.16766	0.20351	0.22346	0.30622	0.29191					0.29191	0.40375	0.55683	0.81062	0.88907	0.86467	0.69773	0.36508
	0.01912	0.16827	0.20642	0.22404	0.31041	0.28873					0.28873	0.40562	0.5553	0.8248	0.82735	0.79366	0.60624	0.29464
	0.02032	0.16812	0.20799	0.22563	0.31509	0.29296					0.29296	0.40923	0.55803	0.84079	0.76688	0.72326	0.52464	0.22463
	0.02058	0.17093	0.20946	0.22568	0.31699	0.30823					0.30823	0.41189	0.56132	0.85445	0.69884	0.65085	0.44217	0.15118
	0.02084	0.17212	0.20981	0.22645	0.31774	0.31577					0.31577	0.41827	0.56727	0.86403	0.62467	0.56696	0.38569	0.06593
	0.03101	0.17264	0.21171	0.2271	0.32104	0.32662					0.32662	0.42394	0.57184	0.86637	0.54575	0.49223	0.32234	-0.00924
	0.03335	0.17269	0.21314	0.22896	0.32323	0.32868					0.32868	0.43086	0.57777	0.86472	0.47172	0.42224	0.26436	-0.09127
	0.03247	0.17351	0.21536	0.22991	0.32794	0.33059					0.33059	0.43904	0.58311	0.85847	0.40403	0.35911	0.19564	-0.15333
	0.0329	0.17299	0.21657	0.23202	0.33135	0.3398					0.3398	0.4472	0.59407	0.84749	0.34721	0.30194	0.12906	-0.23387
	0.03212	0.17456	0.21823	0.23228	0.3358	0.3476					0.3476	0.4525	0.60489	0.83046	0.28845	0.24209	0.05347	-0.31032
	0.03348	0.17452	0.21945	0.23459	0.34002	0.35275					0.35275	0.45836	0.61451	0.80624	0.22862	0.17522	-0.01869	-0.38613
	0.03316	0.17533	0.2218	0.23602	0.3435	0.35674					0.35674	0.46367	0.62269	0.77435	0.15877	0.10115	-0.09084	-0.46601
	0.04612	0.17734	0.22385	0.239	0.34406	0.36014					0.36014	0.47198	0.62841	0.73718	0.08665	0.01991	-0.15527	-0.55664
	0.04463	0.17835	0.22568	0.24007	0.34657	0.36497					0.36497	0.48031	0.63135	0.69764	0.016	-0.04609	-0.23687	-0.64125
	0.04599	0.17796	0.22593	0.24262	0.34793	0.37105					0.37105	0.49032	0.63878	0.65329	-0.0489	-0.1124	-0.31461	-0.73875
	0.04618	0.1787	0.22675	0.24311	0.34481	0.37158					0.37158	0.49895	0.64795	0.60143	-0.11416	-0.18063	-0.39622	-0.83947
	0.04843	0.17817	0.22723	0.24424	0.33674	0.38651					0.38651	0.5095	0.65525	0.54244	-0.17975	-0.25317	-0.46236	-0.93052
	0.04862	0.17983	0.2279	0.24492	0.32588	0.39226					0.39226	0.51508	0.65602	0.47668	-0.24988	-0.32851	-0.54719	-1.02565
	0.0496	0.18029	0.22861	0.24789	0.31729	0.39153					0.39153	0.5183	0.64833	0.41084	-0.32219	-0.40487	-0.62772	-1.12508
	0.04999	0.182	0.22895	0.25025	0.30392	0.39441					0.39441	0.51091	0.62965	0.34936	-0.39832	-0.47866	-0.72457	-1.20239
	0.04787	0.18137	0.22792	0.25262	0.28817	0.38896					0.38896	0.49693	0.6056	0.29481	-0.47177	-0.55694	-0.8137	-1.29366
	0.04514	0.18111	0.22851	0.2537	0.27275	0.39136					0.39136	0.47411	0.57618	0.24376	-0.54989	-0.63959	-0.91248	-1.37441
	0.04654	0.18037	0.22893	0.25554	0.25465	0.3916					0.3916	0.44894	0.54308	0.18905	-0.62931	-0.7276	-0.98743	-1.46568
	0.04833	0.18156	0.23039	0.25632	0.23607	0.38488					0.38488	0.42048	0.50368	0.1278	-0.71379	-0.8156	-1.07247	-1.53698
	0.05051	0.18259	0.23123	0.25823	0.21454	0.38017					0.38017	0.39216	0.46232	0.06337	-0.79417	-0.89736	-1.14184	-1.61236
	0.04956	0.18387	0.23277	0.25896	0.19263	0.36493					0.36493	0.36102	0.41735	0.0002574	-0.86137	-0.96539	-1.21893	-1.67614
	0.0571	0.18455	0.23336	0.26067	0.1715	0.34513					0.34513	0.32866	0.37201	-0.05964	-0.91093	-1.02527	-1.27906	-1.74636
	0.04979	0.18266	0.23376	0.26219	0.15284	0.32275					0.32275	0.29268	0.32681	-0.11908	-0.95103	-1.08084	-1.3364	-1.80241
	0.05632	0.18137	0.23513	0.26465	0.1318	0.29365					0.29365	0.25684	0.28528	-0.18116	-0.98927	-1.13402	-1.3772	-1.86254
	0.05535	0.18205	0.23736	0.26615	0.11377	0.26515					0.26515	0.21935	0.23775	-0.24656	-1.02746	-1.17886	-1.42209	-1.91043
	0.05668	0.18271	0.23843	0.26933	0.09624	0.24142					0.24142	0.18099	0.18475	-0.31392	-1.05787	-1.21154	-1.45194	-1.95338
	0.05616	0.18598	0.23872	0.27186	0.08122	0.21228					0.21228	0.13117	0.12947	-0.38342	-1.07818	-1.23656	-1.49424	-1.99332
	0.05778	0.18624	0.23909	0.27497	0.06741	0.18323					0.18323	0.07903	0.06915	-0.45074	-1.08671	-1.25574	-1.52195	-2.03091
	0.06646	0.18687	0.24096	0.27509	0.05601	0.15606					0.15606	0.02354	0.01052	-0.51577	-1.09186	-1.27288	-1.5548	-2.04293
	0.07006	0.18675	0.24246	0.27654	0.04686	0.11687					0.11687	-0.02813	-0.0437	-0.57828	-1.09336	-1.28518	-1.57628	-2.06913
	0.06522	0.18793	0.24522	0.27752	0.03895	0.07542					0.07542	-0.08042	-0.09705	-0.64121	-1.09474	-1.29171	-1.60119	-2.073
	0.06594	0.18912	0.24656	0.28049	0.03043	0.02717					0.02717	-0.12709	-0.15434	-0.70123	-1.08892	-1.29512	-1.60828	-2.07987
	0.06457	0.19155	0.24723	0.28321	0.02278	-0.02199					-0.02199	-0.17277	-0.2134	-0.75028	-1.07953	-1.29564	-1.62653	-2.07729
	0.07445	0.19216	0.24639	0.2867	0.01088	-0.06571					-0.06571	-0.21613	-0.27331	-0.78543	-1.0656	-1.29542	-1.62717	-2.08781
	0.07838	0.1919	0.2456	0.28841	0.000244228	-0.10703					-0.10703	-0.25729	-0.3276	-0.81271	-1.05656	-1.29517	-1.63447	-2.08137
	0.08371	0.19356	0.24473	0.29068	-0.01165	-0.14315					-0.14315	-0.2941	-0.37433	-0.83455	-1.0537	-1.29676	-1.62159	-2.07235
	0.07744	0.19396	0.24511	0.29259	-0.02392	-0.17706					-0.17706	-0.33128	-0.41737	-0.8531	-1.05918	-1.29757	-1.62052	-2.0526
	0.07484	0.19514	0.24525	0.29458	-0.03749	-0.20674					-0.20674	-0.3651	-0.46094	-0.86843	-1.06684	-1.29656	-1.61622	-2.04465
	0.06951	0.19741	0.2451	0.29562	-0.05114	-0.23112					-0.23112	-0.39993	-0.50608	-0.87473	-1.07236	-1.29566	-1.6203	-2.03112
	0.07302	0.19778	0.24366	0.30027	-0.0667	-0.2591					-0.2591	-0.43367	-0.55198	-0.8714	-1.0724	-1.29276	-1.61665	-2.02489
	0.07214	0.199	0.24365	0.30149	-0.08321	-0.28175					-0.28175	-0.46762	-0.59149	-0.86154	-1.0714	-1.29089	-1.61901	-2.02382
	0.07435	0.19715	0.24361	0.30229	-0.10336	-0.30864					-0.30864	-0.49026	-0.61986	-0.84685	-1.07163	-1.29089	-1.57155	-1.99375
	0.07582	0.19687	0.24497	0.29925	-0.12459	-0.33654					-0.33654	-0.50658	-0.63773	-0.83083	-1.07679	-1.29347	-1.56318	-1.95746
	0.07952	0.19652	0.24318	0.29747	-0.14832	-0.36018					-0.36018	-0.51418	-0.64791	-0.81674	-1.07941	-1.29433	-1.53719	-1.93642
	0.0777	0.19724	0.24248	0.29183	-0.17233	-0.36969					-0.36969	-0.51661	-0.65207	-0.80538	-1.08039	-1.29396	-1.52152	-1.89196
	0.07666	0.19785	0.23935	0.28627	-0.1952	-0.36858					-0.36858	-0.50993	-0.65188	-0.79351	-1.07911	-1.29141	-1.49725	-1.85438
	0.09638	0.19886	0.23658	0.27584	-0.22051	-0.37038					-0.37038	-0.50185	-0.64821	-0.78088	-1.08241	-1.28271	-1.48866	-1.80628
	0.10008	0.19768	0.23301	0.26467	-0.24538	-0.37021					-0.37021	-0.49268	-0.63966	-0.77188	-1.08486	-1.26907	-1.4631	-1.76354
	0.08982	0.20014	0.22977	0.25115	-0.26521	-0.37541					-0.37541	-0.48426	-0.6268	-0.76636	-1.08943	-1.24957	-1.44141	-1.69611
	0.09794	0.20002	0.2247	0.23757	-0.28417	-0.37601					-0.37601	-0.47598	-0.61717	-0.76366	-1.08737	-1.22529	-1.41908	-1.62631
	0.10265	0.19909	0.21732	0.22219	-0.30233	-0.37682					-0.37682	-0.47001	-0.60895	-0.762	-1.08205	-1.1955	-1.39245	-1.55931
	0.1058	0.19906	0.20766	0.20634	-0.31797	-0.37481					-0.37481	-0.46187	-0.60317	-0.75921	-1.07056	-1.16155	-1.34886	-1.49252
	0.10512	0.19965	0.19748	0.18828	-0.33197	-0.3739					-0.3739	-0.45682	-0.5963	-0.75502	-1.05235	-1.12751	-1.32072	-1.40662
	0.10418	0.19893	0.18594	0.17049	-0.34531	-0.37285					-0.37285	-0.44988	-0.58984	-0.75242	-1.02666	-1.09019	-1.27026	-1.32072
	0.10418	0.20054	0.17491	0.14863	-0.3528	-0.36836					-0.36836	-0.44413	-0.58015	-0.75122	-0.99838	-1.05226	-1.22645	-1.22
	0.11003	0.20022	0.16183	0.12934	-0.36162	-0.368					-0.368	-0.43502	-0.573	-0.75234	-0.96546	-1.01526	-1.16975	-1.11456
	0.11012	0.20173	0.14884	0.10896	-0.36433	-0.36506					-0.36506	-0.42826	-0.56662	-0.75251	-0.92173	-0.97622	-1.16009	-1.02394
	0.11396	0.20316	0.13363	0.09236	-0.36621	-0.35949					-0.35949	-0.42014	-0.56329	-0.75255	-0.87488	-0.925	-1.10683	-0.94663
	0.11237	0.20565	0.12031	0.07525	-0.36375	-0.35778					-0.35778	-0.41505	-0.56097	-0.75328	-0.83536	-0.87359	-1.06238	-0.85944
	0.1148	0.20625	0.10547	0.0621	-0.3633	-0.35765					-0.35765	-0.41011	-0.55975	-0.75124	-0.7922	-0.8202	-0.99881	-0.78513
	0.11792	0.20759	0.09252	0.0488	-0.36277	-0.36211					-0.36211	-0.40829	-0.55848	-0.7494	-0.74746	-0.76838	-0.93009	-0.69537
	0.10876	0.20712	0.07925	0.03934	-0.35898	-0.35698					-0.35698	-0.4062	-0.55372	-0.74776	-0.69601	-0.71598	-0.85686	-0.61505
	0.11451	0.20955	0.06767	0.03034	-0.35623	-0.3541					-0.3541	-0.40536	-0.54878	-0.7456	-0.64269	-0.65997	-0.80425	-0.52228
	0.11474	0.20796	0.05697	0.02259	-0.35345	-0.34498					-0.34498	-0.4021	-0.54686	-0.74532	-0.58333	-0.60644	-0.72994	-0.42929
	0.1099	0.2099	0.04803	0.01199	-0.35197	-0.34045					-0.34045	-0.40023	-0.54317	-0.74502	-0.52455	-0.55305	-0.65714	-0.36207
	0.10486	0.20878	0.03975	0.000785474	-0.34399	-0.33121					-0.33121	-0.39626	-0.54203	-0.74439	-0.46573	-0.50473	-0.58821	-0.30087
	0.10298	0.21044	0.03214	-0.01186	-0.34242	-0.32629					-0.32629	-0.39327	-0.5398	-0.74375	-0.40848	-0.45727	-0.53387	-0.23644
	0.10886	0.21058	0.02202	-0.02413	-0.34114	-0.31708					-0.31708	-0.38793	-0.53838	-0.73804	-0.3538	-0.40539	-0.46344	-0.1761
	0.10973	0.21236	0.0113	-0.0379	-0.32895	-0.3075					-0.3075	-0.38576	-0.53572	-0.73013	-0.30478	-0.35483	-0.41533	-0.10416
	0.10879	0.21281	-0.00159	-0.0517	-0.32806	-0.30467					-0.30467	-0.38232	-0.53602	-0.71744	-0.25888	-0.30993	-0.35735	-0.04059
	0.10778	0.21451	-0.01392	-0.06813	-0.32401	-0.30057					-0.30057	-0.38264	-0.53456	-0.69801	-0.22018	-0.26571	-0.31053	0.04016
	0.11328	0.21449	-0.02757	-0.0845	-0.32459	-0.29833					-0.29833	-0.38067	-0.53372	-0.6773	-0.19317	-0.21958	-0.2431	0.1078
	0.11022	0.21491	-0.04037	-0.10425	-0.32331	-0.29518					-0.29518	-0.38032	-0.53256	-0.65467	-0.16338	-0.17163	-0.17438	0.18254
	0.10262	0.21318	-0.05482	-0.12384	-0.32483	-0.29457					-0.29457	-0.37901	-0.53151	-0.62903	-0.11648	-0.11249	-0.09428	0.24632
	0.10493	0.21341	-0.0676	-0.14423	-0.32216	-0.29642					-0.29642	-0.37927	-0.53072	-0.60019	-0.06638	-0.05433	-0.02642	0.31697
	0.11324	0.21294	-0.08239	-0.16277	-0.32326	-0.29599					-0.29599	-0.3788	-0.52981	-0.5681	-0.01233	0.00711	0.03672	0.38097
	0.10545	0.21522	-0.09798	-0.18367	-0.3226	-0.30067					-0.30067	-0.38078	-0.52928	-0.53181	0.0408	0.06687	0.10394	0.46515
	0.09869	0.21494	-0.11401	-0.20373	-0.3226	-0.29651					-0.29651	-0.38191	-0.53007	-0.49346	0.09346	0.12331	0.18533	0.54289
	0.10795	0.21569	-0.13016	-0.22434	-0.32174	-0.30059					-0.30059	-0.36991	-0.52807	-0.45014	0.14197	0.18073	0.24825	0.61376
	0.11503	0.21496	-0.14633	-0.23926	-0.31982	-0.29767					-0.29767	-0.37195	-0.52573	-0.40199	0.19205	0.23861	0.32685	0.69128
	0.11519	0.21554	-0.16239	-0.2533	-0.32211	-0.30323					-0.30323	-0.37659	-0.52028	-0.3526	0.24205	0.2955	0.3945	0.78298
	0.11604	0.21507	-0.17903	-0.26446	-0.3196	-0.3052					-0.3052	-0.37768	-0.51227	-0.30329	0.29466	0.35327	0.47782	0.85664
	0.11386	0.21655	-0.19069	-0.27488	-0.31101	-0.30969					-0.30969	-0.38007	-0.50078	-0.25852	0.34946	0.41017	0.55169	0.94512
	0.12085	0.21725	-0.20092	-0.28274	-0.31766	-0.31809					-0.31809	-0.37906	-0.48534	-0.21589	0.4114	0.4694	0.63717	1.02694
	0.11974	0.21905	-0.20787	-0.28998	-0.31539	-0.30907					-0.30907	-0.37244	-0.46672	-0.17601	0.47731	0.53245	0.71705	1.1152
	0.11626	0.21772	-0.21409	-0.2944	-0.30816	-0.31034					-0.31034	-0.35896	-0.44587	-0.13355	0.54691	0.59694	0.80424	1.18822
	0.1123	0.21782	-0.21924	-0.29789	-0.302	-0.30851					-0.30851	-0.34588	-0.42231	-0.08377	0.61625	0.66397	0.87554	1.26725
	0.1148	0.21747	-0.22633	-0.2984	-0.29613	-0.30903					-0.30903	-0.32818	-0.39658	-0.03041	0.68252	0.72841	0.95113	1.34176
	0.11253	0.21871	-0.22924	-0.2988	-0.28831	-0.30596					-0.30596	-0.31109	-0.36727	0.0277	0.73859	0.78771	1.01105	1.42552
	0.11194	0.21824	-0.23279	-0.29784	-0.27972	-0.29722					-0.29722	-0.28744	-0.33482	0.08403	0.78945	0.84004	1.07118	1.49338
	0.0997	0.21768	-0.23392	-0.29845	-0.26849	-0.28605					-0.28605	-0.2644	-0.30241	0.13763	0.83162	0.88793	1.11563	1.56489
	0.10574	0.21377	-0.23591	-0.2959	-0.25781	-0.26775					-0.26775	-0.23801	-0.269	0.18917	0.87019	0.93365	1.16588	1.61751
	0.10359	0.21089	-0.23808	-0.29459	-0.24365	-0.25255					-0.25255	-0.21235	-0.23511	0.24144	0.90479	0.97991	1.20346	1.6699
	0.09755	0.20672	-0.23995	-0.29108	-0.2297	-0.23163					-0.23163	-0.20144	-0.20165	0.29466	0.93958	1.02492	1.25758	1.715
	0.08257	0.20428	-0.24143	-0.29044	-0.21498	-0.21333					-0.21333	-0.17605	-0.16929	0.34644	0.97196	1.06461	1.29495	1.77749
	0.08407	0.20132	-0.24239	-0.28775	-0.20075	-0.19139					-0.19139	-0.14442	-0.13364	0.3986	1.00373	1.1024	1.33811	1.83075
	0.08118	0.19703	-0.24227	-0.28599	-0.18491	-0.16993					-0.16993	-0.10622	-0.09187	0.44877	1.02834	1.13217	1.37183	1.88895
	0.07734	0.18919	-0.24408	-0.2834	-0.175	-0.15003					-0.15003	-0.06002	-0.04933	0.49468	1.04706	1.15961	1.40619	1.91816
	0.06974	0.17962	-0.24454	-0.28295	-0.15836	-0.12591					-0.12591	-0.012	-0.00513	0.5381	1.06003	1.18921	1.42681	1.94328
	0.06928	0.16684	-0.24581	-0.28061	-0.14331	-0.10916					-0.10916	0.03397	0.04033	0.5785	1.06903	1.21691	1.45301	1.95252
	0.07195	0.15656	-0.2467	-0.27984	-0.13157	-0.07411					-0.07411	0.07471	0.08601	0.61395	1.07408	1.24358	1.47427	1.97721
	0.06886	0.14449	-0.24747	-0.27745	-0.11453	-0.03535					-0.03535	0.11386	0.13048	0.64219	1.07839	1.26564	1.50218	1.99955
	0.06431	0.13246	-0.24483	-0.27628	-0.09922	0.00853					0.00853	0.14689	0.17431	0.66654	1.07947	1.28054	1.52022	2.02317
	0.06262	0.11895	-0.24497	-0.27349	-0.08566	0.05444					0.05444	0.18011	0.21305	0.68456	1.07872	1.28638	1.54556	2.03112
	0.05931	0.10556	-0.24452	-0.27352	-0.07298	0.08867					0.08867	0.20812	0.24851	0.69829	1.08192	1.29072	1.55974	2.04744
	0.05863	0.09192	-0.24452	-0.27149	-0.06179	0.11919					0.11919	0.23702	0.28489	0.70831	1.08129	1.29469	1.58851	2.07557
	0.04732	0.08073	-0.24239	-0.27188	-0.05096	0.14476					0.14476	0.26283	0.31925	0.71675	1.082	1.29781	1.60419	2.08588
	0.0455	0.06863	-0.24005	-0.27066	-0.04314	0.16581					0.16581	0.28948	0.35513	0.72324	1.08716	1.29886	1.63361	2.08459
	0.04053	0.05849	-0.23813	-0.2708	-0.03492	0.18963					0.18963	0.31491	0.39226	0.72567	1.09094	1.30165	1.64199	2.08845
	0.0496	0.04751	-0.23635	-0.26802	-0.02787	0.21071					0.21071	0.34221	0.42637	0.72824	1.09257	1.30431	1.64778	2.07578
	0.04258	0.03789	-0.23488	-0.26723	-0.01825	0.2324					0.2324	0.36317	0.45422	0.7288	1.09521	1.30691	1.64564	2.04851
	0.04573	0.02607	-0.23333	-0.26654	-0.00653	0.25356					0.25356	0.37622	0.47372	0.73058	1.09534	1.31376	1.64585	2.01071
	0.04264	0.02341	-0.23087	-0.26676	0.00847	0.27303					0.27303	0.37998	0.48972	0.73554	1.09615	1.32087	1.648	1.99225
	0.03962	0.00993	-0.2298	-0.26383	0.02224	0.29174					0.29174	0.38097	0.50101	0.74194	1.09832	1.32452	1.6626	1.95445
	0.03647	-0.00201	-0.22858	-0.26304	0.03827	0.30583					0.30583	0.37646	0.5078	0.74847	1.09981	1.32686	1.66539	1.91171
	0.03215	-0.01526	-0.2286	-0.26069	0.05171	0.3005					0.3005	0.37257	0.511	0.75358	1.09957	1.32216	1.6611	1.86168
	0.02858	-0.02652	-0.22746	-0.2594	0.06488	0.29629					0.29629	0.36834	0.51233	0.75736	1.10084	1.31125	1.63941	1.80971
	0.02718	-0.03839	-0.22839	-0.25697	0.07902	0.29047					0.29047	0.368	0.51203	0.76022	1.10863	1.29832	1.61106	1.75087
	0.03413	-0.04889	-0.22847	-0.25604	0.09566	0.28341					0.28341	0.36692	0.51306	0.76228	1.11937	1.28997	1.56532	1.69439
	0.03192	-0.06041	-0.22875	-0.25313	0.11279	0.27976					0.27976	0.36673	0.51368	0.76432	1.11875	1.28464	1.54793	1.62416
	0.02961	-0.07214	-0.22902	-0.25267	0.13142	0.27845					0.27845	0.36518	0.51289	0.77031	1.11492	1.27036	1.51958	1.53289
	0.02955	-0.08512	-0.23041	-0.24655	0.15038	0.27855					0.27855	0.36529	0.51364	0.77368	1.1017	1.24886	1.49252	1.45258
	0.03361	-0.09725	-0.23073	-0.24539	0.17126	0.27258					0.27258	0.36478	0.51375	0.7786	1.0797	1.22105	1.43389	1.38063
	0.03277	-0.11075	-0.23019	-0.2433	0.19127	0.28583					0.28583	0.36675	0.513	0.78391	1.05838	1.18478	1.38858	1.29151
	0.02315	-0.12389	-0.22935	-0.24345	0.21199	0.28416					0.28416	0.36748	0.51549	0.78788	1.03607	1.14563	1.33833	1.20776
	0.02256	-0.1383	-0.22977	-0.24187	0.22856	0.28203					0.28203	0.37092	0.52015	0.79301	1.0042	1.10253	1.29967	1.12358
	0.02039	-0.14947	-0.22984	-0.2407	0.24215	0.27834					0.27834	0.37302	0.52346	0.7993	0.96718	1.05046	1.24427	1.04347
	0.02003	-0.16848	-0.22992	-0.2393	0.25236	0.28055					0.28055	0.37794	0.52593	0.80545	0.92092	0.99249	1.18371	0.93631
	0.02198	-0.17542	-0.2286	-0.23981	0.2621	0.27933					0.27933	0.38035	0.52571	0.81311	0.86517	0.92541	1.11134	0.85363
	0.02182	-0.18205	-0.22748	-0.23958	0.26929	0.27641					0.27641	0.38554	0.52788	0.82443	0.80484	0.8517	1.0409	0.78083
	0.02208	-0.18629	-0.22521	-0.24005	0.27802	0.28678					0.28678	0.3887	0.53104	0.84032	0.74313	0.77918	0.96402	0.69107
	0.02279	-0.19029	-0.22456	-0.24029	0.28447	0.29348					0.29348	0.3933	0.53666	0.85634	0.67778	0.7087	0.89444	0.594
	0.02107	-0.19289	-0.22291	-0.24119	0.29021	0.29709					0.29709	0.39589	0.54145	0.87017	0.60431	0.64017	0.82035	0.50939
	0.01259	-0.19647	-0.22128	-0.24012	0.29386	0.29374					0.29374	0.40027	0.54699	0.87835	0.52644	0.56447	0.76602	0.42585
	0.01139	-0.19909	-0.21955	-0.23841	0.29655	0.29846					0.29846	0.40292	0.55172	0.88205	0.45317	0.4862	0.68097	0.35563
	0.01162	-0.20223	-0.21805	-0.23247	0.29706	0.30273					0.30273	0.40661	0.55595	0.87831	0.38763	0.41818	0.60173	0.28003
	0.00989	-0.20379	-0.21575	-0.23151	0.2984	0.30151					0.30151	0.40977	0.56005	0.87322	0.33106	0.35531	0.52335	0.21453
	0.00482	-0.20569	-0.21451	-0.22504	0.29877	0.31394					0.31394	0.41333	0.56529	0.86072	0.27877	0.2976	0.47159	0.13035
	0.00577	-0.20595	-0.21294	-0.21934	0.29971	0.30256					0.30256	0.41885	0.56995	0.84208	0.21967	0.23736	0.40459	0.04896
	0.0045	-0.20723	-0.21355	-0.21175	0.30025	0.30815					0.30815	0.4272	0.57487	0.81659	0.15228	0.17	0.34768	-0.03458
	0.0033	-0.20606	-0.21243	-0.19712	0.30175	0.31504					0.31504	0.43511	0.57953	0.78431	0.08219	0.09881	0.27123	-0.10953
	0.00056875	-0.20766	-0.21063	-0.18722	0.30198	0.32445					0.32445	0.44295	0.5876	0.74736	0.01355	0.02957	0.19907	-0.18404
	-0.000145944	-0.20763	-0.2088	-0.17629	0.30289	0.33095					0.33095	0.44804	0.5975	0.70599	-0.05343	-0.03956	0.11854	-0.24632
	-0.00515	-0.20777	-0.20775	-0.16405	0.30339	0.34126					0.34126	0.45446	0.60845	0.65969	-0.1168	-0.1075	0.0466	-0.32793
	-0.00713	-0.2067	-0.20648	-0.15167	0.30442	0.35153					0.35153	0.45946	0.61752	0.60674	-0.18381	-0.1756	-0.03286	-0.40288
	-0.01054	-0.20566	-0.20571	-0.13666	0.30402	0.35788					0.35788	0.46764	0.62544	0.54444	-0.25201	-0.24686	-0.10394	-0.49114
	-0.01347	-0.20665	-0.20412	-0.12155	0.30488	0.35889					0.35889	0.47451	0.63304	0.4775	-0.3249	-0.32082	-0.18812	-0.56609
	-0.01496	-0.20869	-0.20236	-0.105	0.30462	0.36295					0.36295	0.48469	0.64084	0.40996	-0.39918	-0.39935	-0.26393	-0.65843
	-0.01655	-0.20997	-0.20047	-0.09028	0.3054	0.37556					0.37556	0.49481	0.64958	0.34981	-0.47376	-0.47488	-0.35348	-0.7482
	-0.01867	-0.21147	-0.19939	-0.07525	0.3065	0.37429					0.37429	0.50499	0.65701	0.29485	-0.54961	-0.55331	-0.42886	-0.85385
	-0.02097	-0.21098	-0.19843	-0.06476	0.31073	0.3811					0.3811	0.5128	0.65974	0.24336	-0.63081	-0.63728	-0.51433	-0.94963
	-0.02094	-0.211	-0.19871	-0.05355	0.31338	0.39162					0.39162	0.51665	0.65491	0.1857	-0.71409	-0.72459	-0.59959	-1.04455
	-0.02276	-0.21018	-0.19757	-0.04449	0.31754	0.3945					0.3945	0.51364	0.63895	0.12297	-0.7952	-0.81412	-0.69515	-1.1195
	-0.02549	-0.21157	-0.19757	-0.03501	0.31914	0.40081					0.40081	0.50078	0.61704	0.05805	-0.8615	-0.89579	-0.78664	-1.20583
	-0.02747	-0.21079	-0.19548	-0.02713	0.3218	0.40004					0.40004	0.47864	0.5911	-0.00593	-0.91229	-0.96486	-0.87962	-1.28593
	-0.02773	-0.21159	-0.19385	-0.02484	0.32288	0.40231					0.40231	0.45401	0.56132	-0.06823	-0.95266	-1.02486	-0.95973	-1.37355
	-0.02929	-0.21012	-0.19225	-0.01344	0.3255	0.40053					0.40053	0.42587	0.5255	-0.13044	-0.99125	-1.08179	-1.0379	-1.4573
	-0.02955	-0.20875	-0.19139	0.000401409	0.32815	0.39482					0.39482	0.3974	0.48504	-0.19343	-1.02956	-1.1358	-1.10254	-1.54363
	-0.03192	-0.20618	-0.19012	0.01428	0.33185	0.38337					0.38337	0.36583	0.44172	-0.25936	-1.06126	-1.18034	-1.17856	-1.60785
	-0.0314	-0.20475	-0.18851	0.02996	0.33561	0.37154					0.37154	0.33265	0.39705	-0.32799	-1.08037	-1.2141	-1.24363	-1.68108
	-0.03234	-0.20405	-0.18545	0.04346	0.33908	0.35402					0.35402	0.29747	0.35217	-0.39804	-1.09201	-1.23933	-1.30376	-1.72188
	-0.02997	-0.20218	-0.18188	0.05837	0.33939	0.33858					0.33858	0.26346	0.30518	-0.46528	-1.09564	-1.26096	-1.34864	-1.78587
	-0.03046	-0.20016	-0.17725	0.0726	0.34021	0.31483					0.31483	0.22611	0.25929	-0.52941	-1.09946	-1.27919	-1.39052	-1.8256
	-0.0302	-0.19844	-0.17231	0.08786	0.33735	0.28817					0.28817	0.18608	0.20895	-0.59317	-1.09914	-1.29212	-1.42166	-1.88101
	-0.03179	-0.19572	-0.16585	0.10446	0.33367	0.267					0.267	0.13783	0.15307	-0.65622	-1.09626	-1.2989	-1.46053	-1.92203
	-0.03205	-0.19497	-0.15881	0.12106	0.32606	0.23837					0.23837	0.08455	0.09355	-0.71572	-1.08606	-1.30376	-1.48093	-1.97078
	-0.03449	-0.19305	-0.14895	0.1361	0.31664	0.20902					0.20902	0.02895	0.03457	-0.76241	-1.07603	-1.3047	-1.50541	-2.00191
	-0.03952	-0.19219	-0.13985	0.14428	0.30385	0.18129					0.18129	-0.02379	-0.02066	-0.79591	-1.0656	-1.30462	-1.52839	-2.03262
	-0.04144	-0.19008	-0.12946	0.15937	0.29114	0.14917					0.14917	-0.074	-0.07282	-0.82162	-1.06384	-1.30623	-1.55502	-2.04272
	-0.04381	-0.18947	-0.11883	0.17568	0.2753	0.11189					0.11189	-0.12138	-0.12778	-0.8432	-1.06826	-1.30835	-1.57563	-2.07042
	-0.04888	-0.18827	-0.10605	0.18914	0.2609	0.06307					0.06307	-0.16757	-0.18827	-0.86051	-1.07739	-1.31054	-1.56296	-2.08481
	-0.04969	-0.18778	-0.09446	0.19083	0.24408	0.02105					0.02105	-0.20936	-0.24769	-0.87464	-1.08185	-1.31018	-1.56833	-2.09662
	-0.05411	-0.18748	-0.0819	0.19775	0.22647	-0.02779					-0.02779	-0.25025	-0.30383	-0.87917	-1.07973	-1.30747	-1.57155	-2.08653
	-0.05574	-0.18872	-0.07041	0.20351	0.20634	-0.06921					-0.06921	-0.28665	-0.3537	-0.87458	-1.0764	-1.3059	-1.56468	-2.06999
	-0.05794	-0.18917	-0.05924	0.20667	0.1864	-0.10641					-0.10641	-0.32174	-0.39856	-0.86332	-1.07801	-1.30668	-1.55931	-2.05388
	-0.06093	-0.19024	-0.04978	0.21005	0.1651	-0.14238					-0.14238	-0.35578	-0.44185	-0.84782	-1.07984	-1.30693	-1.55845	-2.05861
	-0.06474	-0.19001	-0.04045	0.21177	0.14624	-0.16976					-0.16976	-0.39061	-0.48564	-0.83287	-1.08458	-1.30872	-1.57585	-2.0264
	-0.06522	-0.1902	-0.03216	0.21404	0.12592	-0.20165					-0.20165	-0.42428	-0.53222	-0.82147	-1.08374	-1.30803	-1.58036	-2.02554
	-0.06912	-0.19071	-0.02292	0.21568	0.10937	-0.22933					-0.22933	-0.45746	-0.57618	-0.80946	-1.0845	-1.30726	-1.58916	-2.00793
	-0.07062	-0.19247	-0.01247	0.21564	0.09227	-0.25504					-0.25504	-0.48117	-0.6114	-0.79666	-1.08645	-1.30331	-1.58744	-1.99375
	-0.07169	-0.19235	0.000768022	0.21608	0.07696	-0.28208					-0.28208	-0.49859	-0.63371	-0.78459	-1.09122	-1.29409	-1.58723	-1.95789
	-0.07279	-0.19216	0.01484	0.21742	0.06306	-0.30795					-0.30795	-0.50649	-0.64563	-0.77532	-1.0921	-1.28181	-1.5548	-1.9042
	-0.06987	-0.19162	0.03022	0.22619	0.05161	-0.33486					-0.33486	-0.50978	-0.65106	-0.77162	-1.0912	-1.27008	-1.53698	-1.86383
	-0.07003	-0.19219	0.0441	0.22858	0.04157	-0.35752					-0.35752	-0.50572	-0.65319	-0.7689	-1.08407	-1.24217	-1.51378	-1.82367
	-0.06844	-0.19296	0.05692	0.22917	0.03391	-0.37307					-0.37307	-0.49822	-0.65126	-0.76643	-1.07303	-1.21047	-1.50498	-1.76032
	-0.06587	-0.1931	0.06752	0.2308	0.02612	-0.37964					-0.37964	-0.48884	-0.64193	-0.76374	-1.05192	-1.17518	-1.51701	-1.7105
	-0.06818	-0.19424	0.07925	0.23963	0.019	-0.38947					-0.38947	-0.48182	-0.63146	-0.75923	-1.02707	-1.14009	-1.51056	-1.64349
	-0.06828	-0.19394	0.09053	0.24213	0.00845	-0.38988					-0.38988	-0.4734	-0.62074	-0.75711	-0.99636	-1.10307	-1.49188	-1.58981
	-0.06844	-0.19188	0.10317	0.24379	-0.0015	-0.38984					-0.38984	-0.46739	-0.6115	-0.75816	-0.96481	-1.0653	-1.4704	-1.549
	-0.06854	-0.19052	0.11591	0.24665	-0.01378	-0.39003					-0.39003	-0.46124	-0.60364	-0.759	-0.92721	-1.02398	-1.43776	-1.49811
	-0.0699	-0.1891	0.12937	0.24649	-0.02448	-0.38911					-0.38911	-0.45609	-0.59703	-0.75949	-0.88931	-0.98086	-1.40619	-1.41715
	-0.06993	-0.18879	0.14231	0.24979	-0.03722	-0.39308					-0.39308	-0.44967	-0.59044	-0.75794	-0.84883	-0.93058	-1.34971	-1.35702
	-0.07185	-0.18825	0.15492	0.25094	-0.04878	-0.38868					-0.38868	-0.44512	-0.58138	-0.75459	-0.80609	-0.87711	-1.30182	-1.2709
	-0.07302	-0.18809	0.16531	0.25262	-0.06357	-0.38483					-0.38483	-0.43769	-0.57281	-0.75311	-0.75852	-0.82355	-1.25179	-1.18006
	-0.07318	-0.18608	0.17419	0.25213	-0.07845	-0.38316					-0.38316	-0.4321	-0.56443	-0.75215	-0.70698	-0.77074	-1.19617	-1.08621
	-0.07312	-0.18469	0.1794	0.2544	-0.09505	-0.3767					-0.3767	-0.42456	-0.56011	-0.74944	-0.6501	-0.71753	-1.14205	-1.00525
	-0.07601	-0.18425	0.18287	0.25615	-0.11494	-0.37358					-0.37358	-0.42048	-0.5585	-0.72992	-0.59205	-0.66133	-1.11134	-0.94749
	-0.07601	-0.18444	0.18275	0.25845	-0.13713	-0.36587					-0.36587	-0.41647	-0.55769	-0.72874	-0.53203	-0.59836	-1.05787	-0.87597
	-0.07711	-0.18301	0.18437	0.26238	-0.16066	-0.36392					-0.36392	-0.41518	-0.55653	-0.71246	-0.47383	-0.54631	-1.00311	-0.7978
	-0.07906	-0.1825	0.1857	0.26498	-0.18533	-0.35891					-0.35891	-0.41376	-0.55258	-0.71394	-0.41619	-0.49829	-0.9258	-0.73381
	-0.0802	-0.18238	0.18765	0.26542	-0.21	-0.34878					-0.34878	-0.41391	-0.54749	-0.70438	-0.3645	-0.44746	-0.86073	-0.64103
	-0.07884	-0.18168	0.189	0.26764	-0.23382	-0.34191					-0.34191	-0.41237	-0.54212	-0.70045	-0.31558	-0.3969	-0.7817	-0.56351
	-0.08218	-0.18153	0.19101	0.26762	-0.25374	-0.33617					-0.33617	-0.41174	-0.53793	-0.6778	-0.27338	-0.34725	-0.71255	-0.4819
	-0.08316	-0.18229	0.19193	0.26912	-0.2723	-0.33359					-0.33359	-0.40852	-0.53623	-0.66268	-0.23552	-0.30012	-0.63975	-0.41662
	-0.08358	-0.18296	0.19284	0.27032	-0.28791	-0.33186					-0.33186	-0.40506	-0.53587	-0.6449	-0.20245	-0.25744	-0.57704	-0.34833
	-0.08725	-0.18383	0.19322	0.27467	-0.30388	-0.32099					-0.32099	-0.40051	-0.53439	-0.62495	-0.16441	-0.21651	-0.50553	-0.29894
	-0.08842	-0.1843	0.19397	0.27588	-0.31717	-0.32112					-0.32112	-0.39806	-0.53179	-0.60242	-0.11833	-0.1677	-0.44175	-0.22871
	-0.08725	-0.185	0.19516	0.27895	-0.33053	-0.31697					-0.31697	-0.39478	-0.53007	-0.57837	-0.06743	-0.11238	-0.37839	-0.16128
	-0.09089	-0.18381	0.1972	0.28052	-0.34116	-0.30624					-0.30624	-0.39358	-0.5284	-0.54903	-0.01628	-0.05362	-0.32191	-0.07989
	-0.09209	-0.18399	0.19778	0.28433	-0.35043	-0.30218					-0.30218	-0.39068	-0.52702	-0.51588	0.03629	0.00464	-0.26672	-0.00108
	-0.093	-0.18366	0.19881	0.28457	-0.3557	-0.29868					-0.29868	-0.38962	-0.52631	-0.47975	0.08712	0.06393	-0.20659	0.07817
	-0.09095	-0.18437	0.19919	0.28466	-0.35712	-0.29498					-0.29498	-0.38799	-0.52481	-0.45989	0.13708	0.12071	-0.1295	0.14732
	-0.09287	-0.18378	0.20188	0.28544	-0.35537	-0.2958					-0.2958	-0.38707	-0.5235	-0.41621	0.18576	0.17455	-0.05541	0.22248
	-0.09203	-0.18034	0.20297	0.28466	-0.35252	-0.29189					-0.29189	-0.38576	-0.52219	-0.38415	0.23693	0.22944	0.0262	0.29056
	-0.09326	-0.1795	0.20534	0.28663	-0.34961	-0.27639					-0.27639	-0.38634	-0.52281	-0.33265	0.28886	0.28738	0.09685	0.3756
	-0.09274	-0.17899	0.20642	0.29079	-0.34661	-0.27976					-0.27976	-0.38632	-0.52423	-0.29026	0.3462	0.3416	0.16493	0.4484
	-0.09388	-0.17739	0.20801	0.29273	-0.34339	-0.27941					-0.27941	-0.38859	-0.52633	-0.2437	0.40764	0.39993	0.22806	0.52915
	-0.09099	-0.17786	0.2078	0.29548	-0.34102	-0.27372					-0.27372	-0.39078	-0.52402	-0.21634	0.47559	0.45901	0.29464	0.60216
	-0.09099	-0.17784	0.2096	0.29335	-0.33836	-0.2705					-0.2705	-0.39456	-0.52056	-0.17601	0.54536	0.52243	0.36379	0.69107
	-0.09099	-0.17816	0.21103	0.29679	-0.33749	-0.26565					-0.26565	-0.39708	-0.51467	-0.12992	0.61664	0.58754	0.43959	0.76967
	-0.08813	-0.17753	0.21355	0.2962	-0.33489	-0.2734					-0.2734	-0.39854	-0.50422	-0.0771	0.68087	0.65546	0.51304	0.86437
	-0.08693	-0.17452	0.21475	0.29922	-0.33391	-0.26268					-0.26268	-0.39441	-0.49045	-0.02236	0.73804	0.72081	0.59228	0.93932
	-0.08784	-0.17397	0.21573	0.30191	-0.32988	-0.26339					-0.26339	-0.38694	-0.4743	0.03651	0.78739	0.77888	0.66272	1.02093
	-0.08579	-0.17452	0.21681	0.30449	-0.32632	-0.27323					-0.27323	-0.37472	-0.45596	0.0932	0.83107	0.8318	0.74368	1.08449
	-0.08446	-0.17442	0.21861	0.30212	-0.32283	-0.27389					-0.27389	-0.36102	-0.43421	0.1476	0.86815	0.88136	0.82293	1.15429
	-0.08394	-0.17507	0.21948	0.29971	-0.32227	-0.2792					-0.2792	-0.34337	-0.40889	0.19974	0.90266	0.92687	0.90152	1.22301
	-0.08338	-0.1744	0.22079	0.29594	-0.32166	-0.28188					-0.28188	-0.3243	-0.38267	0.25401	0.93627	0.97407	0.96273	1.30096
	-0.08079	-0.17498	0.22163	0.28976	-0.32255	-0.2789					-0.2789	-0.30155	-0.35198	0.30755	0.96969	1.02177	1.02737	1.36174
	-0.08498	-0.17847	0.2229	0.28003	-0.32293	-0.27926					-0.27926	-0.27739	-0.31959	0.35979	0.99836	1.06465	1.07032	1.42659
	-0.08286	-0.17411	0.22366	0.26785	-0.32358	-0.28601					-0.28601	-0.25066	-0.28603	0.41078	1.02265	1.10107	1.11262	1.47534
	-0.08225	-0.174	0.22558	0.25435	-0.32298	-0.27991					-0.27991	-0.22515	-0.25347	0.45877	1.03944	1.13187	1.15901	1.53504
	-0.08689	-0.17465	0.22598	0.24178	-0.32335	-0.267					-0.267	-0.19746	-0.21776	0.50406	1.05402	1.15891	1.20797	1.58701
	-0.08605	-0.17096	0.2276	0.22647	-0.32209	-0.25463					-0.25463	-0.17045	-0.18628	0.54854	1.06242	1.18929	1.24878	1.64328
	-0.08455	-0.16731	0.22764	0.2144	-0.3219	-0.23706					-0.23706	-0.13796	-0.15204	0.5885	1.0686	1.21785	1.2913	1.68945
	-0.10025	-0.16063	0.22833	0.19542	-0.31947	-0.22132					-0.22132	-0.09889	-0.11161	0.62168	1.07249	1.2441	1.33296	1.74399
	-0.09723	-0.15394	0.22821	0.17966	-0.31816	-0.20011					-0.20011	-0.053	-0.06921	0.64799	1.07532	1.26673	1.36818	1.78115
	-0.09625	-0.14841	0.22907	0.15932	-0.31471	-0.18662					-0.18662	-0.00734	-0.0241	0.66981	1.07234	1.28	1.39245	1.81722
	-0.1046	-0.14069	0.229	0.13835	-0.31347	-0.1662					-0.1662	0.03932	0.02221	0.68688	1.07015	1.28821	1.42401	1.84042
	-0.10171	-0.12972	0.22945	0.117	-0.31087	-0.14421					-0.14421	0.08146	0.06891	0.69923	1.06807	1.29302	1.44893	1.87134
	-0.10047	-0.11899	0.22929	0.09982	-0.30727	-0.11672					-0.11672	0.12071	0.11371	0.70857	1.07092	1.30178	1.47641	1.89711
	-0.10645	-0.10607	0.23017	0.08349	-0.30242	-0.07701					-0.07701	0.1543	0.15662	0.71708	1.07595	1.30556	1.4951	1.92374
	-0.10561	-0.09463	0.23038	0.07001	-0.29714	-0.03135					-0.03135	0.18634	0.19813	0.72242	1.08031	1.30702	1.51765	1.94414
	-0.11165	-0.08248	0.2317	0.05753	-0.28974	0.00986					0.00986	0.21529	0.23412	0.72479	1.08018	1.30915	1.52709	1.96347
	-0.11051	-0.07186	0.23282	0.04822	-0.28176	0.05324					0.05324	0.2434	0.26852	0.72564	1.08318	1.31262	1.56425	1.98709
	-0.11061	-0.06474	0.23417	0.0401	-0.2712	0.08708					0.08708	0.26915	0.3022	0.72758	1.08235	1.31649	1.58057	1.99955
	-0.1162	-0.05313	0.23492	0.0323	-0.26046	0.11985					0.11985	0.29649	0.33783	0.73112	1.08419	1.32295	1.59839	1.99697
	-0.1137	-0.03993	0.23658	0.02147	-0.24728	0.14644					0.14644	0.32159	0.37146	0.737	1.08527	1.33126	1.60333	1.98988
	-0.11181	-0.02799	0.23825	0.01093	-0.2345	0.16937					0.16937	0.34796	0.40607	0.74358	1.09426	1.33588	1.61042	1.99246
	-0.11594	-0.01131	0.23979	-0.00154	-0.22041	0.18612					0.18612	0.36793	0.43728	0.75017	1.09162	1.34007	1.60741	1.97958
	-0.10528	0.00578	0.24075	-0.0139	-0.20672	0.20816					0.20816	0.38161	0.4606	0.75556	1.09261	1.33556	1.60247	1.94543
	-0.10525	0.02367	0.24059	-0.0276	-0.19122	0.22918					0.22918	0.38593	0.47694	0.76003	1.09798	1.33068	1.60161	1.9231
	-0.10678	0.0382	0.2407	-0.04175	-0.17672	0.25046					0.25046	0.38705	0.48706	0.76479	1.10988	1.321	1.59968	1.88208
	-0.09823	0.05353	0.24185	-0.0577	-0.16063	0.27022					0.27022	0.38142	0.49378	0.76694	1.11426	1.31288	1.59131	1.84063
	-0.09612	0.06514	0.2441	-0.07426	-0.14619	0.28532					0.28532	0.37732	0.4973	0.77179	1.11033	1.31872	1.59753	1.78952
	-0.09745	0.07717	0.24524	-0.09391	-0.13068	0.29741					0.29741	0.37294	0.4993	0.77652	1.09405	1.30062	1.58121	1.74807
	-0.09079	0.08754	0.24525	-0.11473	-0.11522	0.29994					0.29994	0.37203	0.5002	0.78023	1.07247	1.27925	1.5679	1.69933
	-0.10661	0.10008	0.24686	-0.13585	-0.09996	0.29475					0.29475	0.37167	0.49992	0.78453	1.04992	1.25153	1.53118	1.64113
	-0.10096	0.11048	0.24527	-0.15628	-0.08656	0.29011					0.29011	0.37188	0.50134	0.79003	1.02902	1.21708	1.50884	1.57112
	-0.09817	0.12346	0.24557	-0.17809	-0.07384	0.28031					0.28031	0.3701	0.50155	0.79643	0.99685	1.17765	1.46653	1.48243
	-0.11194	0.13468	0.2441	-0.19911	-0.06287	0.27825					0.27825	0.37027	0.5019	0.80295	0.96088	1.13348	1.45301	1.41134
	-0.10619	0.14615	0.24407	-0.22016	-0.05241	0.2766					0.2766	0.36871	0.50267	0.80607	0.91222	1.08591	1.41886	1.35229
	-0.10281	0.14987	0.2434	-0.23722	-0.04428	0.27196					0.27196	0.3707	0.50406	0.81154	0.85898	1.02537	1.39309	1.28464
	-0.11201	0.15851	0.24295	-0.25262	-0.03621	0.26934					0.26934	0.37197	0.50567	0.8196	0.7891	0.9568	1.34713	1.1938
	-0.10801	0.1641	0.24209	-0.2606	-0.02876	0.27121					0.27121	0.37622	0.50862	0.83205	0.72955	0.87977	1.30526	1.11348
	-0.10255	0.16518	0.24197	-0.27209	-0.01894	0.26949					0.26949	0.38022	0.5122	0.84648	0.66259	0.80721	1.25694	1.04648
	-0.10726	0.16379	0.24265	-0.28052	-0.00754	0.2702					0.2702	0.38451	0.51465	0.86424	0.59106	0.73164	1.20518	0.95908
	-0.10629	0.16475	0.24258	-0.28592	0.00642	0.26782					0.26782	0.38683	0.51652	0.87616	0.51216	0.65896	1.14849	0.88993
	-0.10499	0.16978	0.24077	-0.29115	0.02024	0.26833					0.26833	0.39289	0.51918	0.88349	0.43955	0.58657	1.09051	0.81176
	-0.10918	0.17138	0.23713	-0.29564	0.03516	0.27499					0.27499	0.39617	0.52328	0.88458	0.37433	0.49672	1.00783	0.73831
	-0.10782	0.17213	0.23462	-0.29681	0.04899	0.26996					0.26996	0.4015	0.52777	0.88089	0.32101	0.42587	0.93095	0.64425
	-0.10837	0.17365	0.23087	-0.29737	0.06341	0.26638					0.26638	0.4053	0.53333	0.87309	0.26833	0.36351	0.84397	0.55406
	-0.09411	0.17266	0.22537	-0.29746	0.07818	0.27177					0.27177	0.4094	0.53988	0.85997	0.21046	0.30531	0.77997	0.46859
	-0.09385	0.17416	0.22144	-0.29697	0.09433	0.27507					0.27507	0.41181	0.54489	0.84013	0.14101	0.24361	0.70546	0.41146
	-0.09856	0.17335	0.21548	-0.29473	0.11157	0.28474					0.28474	0.41516	0.54893	0.81225	0.07123	0.17603	0.63631	0.35691
	-0.08569	0.17458	0.20782	-0.29323	0.1302	0.28781					0.28781	0.41844	0.55266	0.77691	0.00146	0.10641	0.5489	0.29743
	-0.08488	0.17496	0.19731	-0.2907	0.14924	0.29133					0.29133	0.42536	0.55694	0.73898	-0.06271	0.03271	0.47868	0.20874
	-0.08923	0.18235	0.1869	-0.28916	0.16978	0.3002					0.3002	0.43053	0.56102	0.69685	-0.13076	-0.03393	0.39836	0.12906
	-0.0803	0.18235	0.17493	-0.28654	0.19026	0.30585					0.30585	0.43889	0.56548	0.64872	-0.19489	-0.10108	0.34059	0.04875
	-0.07952	0.18091	0.16286	-0.28855	0.21058	0.31397					0.31397	0.44638	0.57036	0.59329	-0.26146	-0.16946	0.27037	-0.02255
	-0.08277	0.17969	0.14964	-0.28539	0.22751	0.31745					0.31745	0.4534	0.57775	0.5317	-0.33244	-0.24007	0.20165	-0.10201
	-0.07802	0.18095	0.13582	-0.28389	0.24153	0.3223					0.3223	0.45892	0.58679	0.46229	-0.40695	-0.31521	0.12155	-0.17374
	-0.07695	0.18097	0.1219	-0.28447	0.2521	0.33048					0.33048	0.46549	0.59718	0.39665	-0.47778	-0.3901	0.04832	-0.2562
	-0.08036	0.16999	0.10921	-0.28365	0.26245	0.33705					0.33705	0.47082	0.60601	0.33729	-0.5552	-0.46902	-0.03415	-0.33544
	-0.07643	0.17028	0.09582	-0.28118	0.2713	0.33705					0.33705	0.47883	0.61363	0.2824	-0.63459	-0.54581	-0.10051	-0.42564
	-0.07656	0.16506	0.08204	-0.28021	0.27902	0.35					0.35	0.48671	0.62134	0.23073	-0.72062	-0.62774	-0.1688	-0.50102
	-0.07776	0.16431	0.07087	-0.27685	0.28606	0.35919					0.35919	0.49605	0.63019	0.17373	-0.79928	-0.71538	-0.23838	-0.58477
	-0.07455	0.16428	0.05978	-0.27514	0.29225	0.35788					0.35788	0.50471	0.63809	0.11045	-0.86635	-0.80506	-0.32084	-0.66788
	-0.07406	0.1638	0.05056	-0.27376	0.29697	0.35936					0.35936	0.51472	0.64709	0.04533	-0.91342	-0.88645	-0.39922	-0.77311
	-0.07068	0.16974	0.03989	-0.27368	0.29997	0.364					0.364	0.52258	0.6539	-0.01853	-0.95393	-0.95474	-0.48663	-0.86932
	-0.06867	0.16992	0.03178	-0.27233	0.30166	0.36978					0.36978	0.52644	0.65445	-0.07892	-0.9911	-1.01543	-0.55814	-0.96488
	-0.06987	0.16552	0.0221	-0.27218	0.30266	0.37781					0.37781	0.52056	0.64393	-0.13884	-1.02881	-1.07195	-0.6449	-1.03446
	-0.06568	0.16517	0.01093	-0.27043	0.3036	0.38393					0.38393	0.50845	0.6254	-0.20167	-1.05716	-1.12624	-0.72543	-1.11263
	-0.06597	0.16637	-0.0012	-0.26978	0.30423	0.39033					0.39033	0.48813	0.60193	-0.26728	-1.07674	-1.17207	-0.81455	-1.18285
	-0.06604	0.1656	-0.01439	-0.26893	0.30554	0.39048					0.39048	0.46429	0.57386	-0.33652	-1.08825	-1.2054	-0.89229	-1.27477
	-0.06285	0.16756	-0.02788	-0.26929	0.30699	0.39579					0.39579	0.4356	0.5395	-0.407	-1.09298	-1.23068	-0.96467	-1.35337
	-0.06126	0.16618	-0.04154	-0.26807	0.30715	0.39735					0.39735	0.40762	0.50192	-0.47381	-1.09495	-1.25286	-1.03317	-1.43604
	-0.06162	0.16826	-0.055	-0.26687	0.30884	0.39682					0.39682	0.3768	0.45995	-0.53888	-1.09787	-1.27105	-1.10769	-1.50412
	-0.05769	0.17592	-0.06942	-0.26725	0.30922	0.39014					0.39014	0.34358	0.41529	-0.60272	-1.09141	-1.28331	-1.1631	-1.57026
	-0.05759	0.1776	-0.08283	-0.26565	0.3098	0.38636					0.38636	0.30767	0.3707	-0.66521	-1.08194	-1.29173	-1.23461	-1.62503
	-0.06503	0.18331	-0.09807	-0.26256	0.31074	0.37298					0.37298	0.27233	0.32576	-0.72262	-1.06727	-1.29534	-1.29087	-1.68881
	-0.06379	0.18423	-0.11387	-0.26144	0.31046	0.35516					0.35516	0.23494	0.27851	-0.76724	-1.05881	-1.29815	-1.34198	-1.73756
	-0.06461	0.18523	-0.12965	-0.26063	0.31022	0.33823					0.33823	0.1968	0.23073	-0.80126	-1.05694	-1.29777	-1.37806	-1.79253
	-0.06448	0.18786	-0.14603	-0.25952	0.31055	0.31633					0.31633	0.15039	0.1758	-0.82649	-1.06429	-1.2977	-1.41543	-1.83226
	-0.06227	0.18411	-0.1614	-0.25398	0.31228	0.2888					0.2888	0.09821	0.11657	-0.84773	-1.07086	-1.30281	-1.4427	-1.88702
	-0.06191	0.18544	-0.17821	-0.25365	0.31553	0.2623					0.2623	0.04276	0.05571	-0.86551	-1.0758	-1.3041	-1.48544	-1.92181
	-0.06012	0.19143	-0.19094	-0.2507	0.31907	0.23386					0.23386	-0.00932	-0.000773333	-0.87863	-1.07352	-1.30444	-1.51013	-1.96605
	-0.06028	0.19247	-0.20094	-0.24855	0.32291	0.20434					0.20434	-0.06041	-0.05442	-0.88164	-1.07176	-1.30189	-1.5402	-1.98516
	-0.05879	0.19223	-0.20852	-0.24686	0.32569	0.17556					0.17556	-0.10935	-0.10802	-0.87707	-1.07191	-1.30163	-1.56532	-2.0105
	-0.05846	0.19429	-0.21407	-0.24613	0.32724	0.14698					0.14698	-0.15728	-0.16433	-0.86489	-1.07754	-1.29989	-1.59646	-2.00642
	-0.0583	0.19548	-0.21981	-0.24091	0.32815	0.10437					0.10437	-0.1989	-0.22377	-0.8496	-1.08447	-1.30045	-1.61815	-2.01824
	-0.05853	0.19919	-0.22467	-0.24071	0.33075	0.05502					0.05502	-0.24067	-0.28255	-0.83682	-1.08561	-1.30157	-1.63447	-2.0163
	-0.05876	0.1986	-0.22987	-0.23939	0.33365	0.00453					0.00453	-0.27793	-0.33488	-0.82533	-1.08383	-1.30365	-1.65015	-2.02275
	-0.05993	0.19836	-0.232	-0.23693	0.33746	-0.04134					-0.04134	-0.31433	-0.38144	-0.81346	-1.08718	-1.30498	-1.65638	-2.00943
	-0.05976	0.19708	-0.23511	-0.23666	0.34105	-0.0841					-0.0841	-0.34811	-0.4245	-0.80117	-1.08866	-1.32122	-1.64693	-2.00771
	-0.05138	0.19823	-0.23583	-0.23713	0.34317	-0.12453					-0.12453	-0.38385	-0.46865	-0.78861	-1.09341	-1.31233	-1.64457	-1.98065
	-0.05096	0.19837	-0.23698	-0.23626	0.34386	-0.15814					-0.15814	-0.41754	-0.51412	-0.78039	-1.09066	-1.29972	-1.63963	-1.97163
	-0.05336	0.19967	-0.23808	-0.23272	0.344	-0.18902					-0.18902	-0.45128	-0.55999	-0.77454	-1.07575	-1.28084	-1.64414	-1.95703
	-0.05249	0.1982	-0.24026	-0.22924	0.34149	-0.22038					-0.22038	-0.47761	-0.59847	-0.77255	-1.06154	-1.25576	-1.64306	-1.94501
	-0.05232	0.19816	-0.24099	-0.22786	0.33683	-0.25034					-0.25034	-0.4962	-0.62619	-0.76915	-1.0455	-1.21929	-1.64392	-1.91129
	-0.05629	0.19727	-0.24077	-0.22043	0.32913	-0.27411					-0.27411	-0.5054	-0.64183	-0.76686	-1.01996	-1.18732	-1.62395	-1.88251
	-0.05668	0.18839	-0.24136	-0.21445	0.31843	-0.30029					-0.30029	-0.51003	-0.65001	-0.76136	-0.9961	-1.15068	-1.61193	-1.83999
	-0.05505	0.18797	-0.2426	-0.20798	0.3053	-0.32488					-0.32488	-0.50595	-0.65364	-0.75734	-0.96537	-1.11724	-1.59088	-1.81444
	-0.05447	0.18828	-0.24359	-0.20066	0.29147	-0.35286					-0.35286	-0.49855	-0.65364	-0.75655	-0.91742	-1.07625	-1.5795	-1.76826
	-0.05346	0.18559	-0.24497	-0.18924	0.27603	-0.37687					-0.37687	-0.48865	-0.64821	-0.75741	-0.87327	-1.03916	-1.55051	-1.72768
	-0.05301	0.18483	-0.24504	-0.18224	0.26125	-0.38911					-0.38911	-0.48253	-0.63856	-0.75623	-0.82971	-0.9946	-1.53698	-1.66819
	-0.0518	0.18409	-0.24597	-0.17033	0.24459	-0.39321					-0.39321	-0.47443	-0.6263	-0.75431	-0.78681	-0.94407	-1.51121	-1.61407
	-0.05132	0.18498	-0.24574	-0.15789	0.22615	-0.39637					-0.39637	-0.47052	-0.61666	-0.75015	-0.74218	-0.88705	-1.47491	-1.54235
	-0.05132	0.18462	-0.24586	-0.1439	0.20576	-0.39048					-0.39048	-0.46343	-0.60798	-0.74519	-0.69025	-0.83203	-1.45322	-1.48587
	-0.05041	0.18795	-0.24532	-0.1295	0.18556	-0.3881					-0.3881	-0.45807	-0.601	-0.74167	-0.63706	-0.76005	-1.43111	-1.40727
	-0.04986	0.18895	-0.24497	-0.11415	0.16525	-0.38507					-0.38507	-0.45087	-0.59355	-0.74001	-0.57246	-0.70806	-1.40426	-1.35251
	-0.05203	0.19074	-0.24387	-0.09886	0.14664	-0.38468					-0.38468	-0.44677	-0.58535	-0.73915	-0.51427	-0.65068	-1.3714	-1.27026
	-0.04901	0.19139	-0.24302	-0.08398	0.12744	-0.38264					-0.38264	-0.43792	-0.57556	-0.73756	-0.46227	-0.59641	-1.32223	-1.1908
	-0.04937	0.1937	-0.24176	-0.07106	0.10977	-0.37816					-0.37816	-0.4312	-0.56703	-0.73537	-0.40723	-0.54341	-1.27842	-1.09695
	-0.04768	0.18318	-0.24108	-0.05959	0.0929	-0.3703					-0.3703	-0.42325	-0.56018	-0.73445	-0.35022	-0.49803	-1.22129	-1.01556
	-0.04313	0.18512	-0.23907	-0.04983	0.07867	-0.36948					-0.36948	-0.41952	-0.55754	-0.73028	-0.3008	-0.44754	-1.18242	-0.93396
	-0.04313	0.18559	-0.23794	-0.04023	0.06573	-0.35911					-0.35911	-0.41447	-0.55599	-0.7241	-0.25104	-0.39757	-1.13196	-0.8691
	-0.04274	0.18748	-0.23642	-0.03225	0.05418	-0.35831					-0.35831	-0.41258	-0.55434	-0.7166	-0.21063	-0.34463	-1.07677	-0.78878
	-0.04199	0.18814	-0.23544	-0.0228	0.04323	-0.3503					-0.3503	-0.41314	-0.55032	-0.70043	-0.18737	-0.29932	-1.00762	-0.71083
	-0.0417	0.19177	-0.23438	-0.01404	0.0356	-0.3453					-0.3453	-0.41295	-0.54757	-0.67971	-0.15312	-0.25523	-0.94877	-0.62536
	-0.03946	0.19123	-0.23415	-0.000960325	0.02781	-0.33806					-0.33806	-0.41005	-0.54167	-0.65839	-0.10433	-0.21434	-0.88242	-0.55084
	-0.039	0.19228	-0.2335	0.0122	0.01983	-0.33448					-0.33448	-0.40872	-0.53752	-0.63324	-0.05227	-0.1671	-0.81735	-0.47439
	-0.03634	0.19221	-0.23322	0.02624	0.00979	-0.32831					-0.32831	-0.40386	-0.5351	-0.60805	0.00326	-0.11569	-0.75228	-0.41404
	-0.03465	0.19455	-0.23321	0.04035	-0.000471599	-0.32844					-0.32844	-0.4006	-0.53325	-0.58271	0.0562	-0.05669	-0.67883	-0.34554
	-0.03303	0.1923	-0.23342	0.05482	-0.01231	-0.32726					-0.32726	-0.39624	-0.53136	-0.55039	0.10641	0.00301	-0.60002	-0.2955
	-0.03332	0.19228	-0.23378	0.06916	-0.02444	-0.32105					-0.32105	-0.39418	-0.52956	-0.51418	0.15114	0.0617	-0.52979	-0.22528
	-0.02861	0.192	-0.23474	0.08489	-0.0381	-0.31343					-0.31343	-0.38997	-0.52713	-0.47411	0.20105	0.117	-0.46064	-0.163
	-0.02773	0.19289	-0.23349	0.09894	-0.05151	-0.30782					-0.30782	-0.3907	-0.52621	-0.43066	0.25555	0.17358	-0.41404	-0.07967
	-0.02598	0.19303	-0.23212	0.11556	-0.06567	-0.30003					-0.30003	-0.38829	-0.52331	-0.38337	0.30909	0.22813	-0.35391	-0.00773
	-0.02607	0.20506	-0.23125	0.12408	-0.08234	-0.29176					-0.29176	-0.38763	-0.52309	-0.33452	0.36377	0.2807	-0.30044	0.07623
	-0.02448	0.20485	-0.23165	0.13961	-0.10168	-0.28624					-0.28624	-0.38516	-0.52223	-0.28648	0.42439	0.33639	-0.22163	0.1441
	-0.02344	0.21468	-0.22839	0.15363	-0.12185	-0.2914					-0.2914	-0.38533	-0.52109	-0.24269	0.48854	0.394	-0.14689	0.22506
	-0.0225	0.21418	-0.22696	0.16901	-0.14306	-0.28717					-0.28717	-0.38479	-0.51996	-0.20212	0.55573	0.45313	-0.06829	0.29507
	-0.02312	0.21531	-0.22509	0.18184	-0.16559	-0.27903					-0.27903	-0.38335	-0.52142	-0.16276	0.62252	0.51712	0.00236	0.37216
	-0.02263	0.21608	-0.2239	0.19335	-0.18987	-0.27263					-0.27263	-0.38355	-0.52114	-0.11809	0.68523	0.5823	0.07795	0.44174
	-0.02344	0.21854	-0.22217	0.19858	-0.21391	-0.2737					-0.2737	-0.38657	-0.52298	-0.06728	0.73754	0.64969	0.1456	0.52506
	-0.02273	0.21314	-0.22065	0.20524	-0.23727	-0.27084					-0.27084	-0.3884	-0.52313	-0.01269	0.78479	0.71564	0.21776	0.6071
	-0.02211	0.21395	-0.2183	0.20901	-0.25805	-0.26853					-0.26853	-0.3919	-0.52002	0.04428	0.82402	0.77583	0.29056	0.69923
	-0.01941	0.21335	-0.21692	0.21241	-0.27541	-0.26833					-0.26833	-0.39403	-0.51512	0.10063	0.85999	0.82836	0.364	0.78148
	-0.01892	0.21344	-0.21466	0.21493	-0.29157	-0.2603					-0.2603	-0.39587	-0.50688	0.15363	0.89502	0.87795	0.42714	0.87382
	-0.01714	0.21239	-0.21276	0.21594	-0.30612	-0.26436					-0.26436	-0.39293	-0.49431	0.20421	0.92856	0.92487	0.50831	0.95929
	-0.01655	0.21054	-0.21065	0.21592	-0.31958	-0.26868					-0.26868	-0.38625	-0.47958	0.2571	0.9602	0.97287	0.58348	1.04949
	-0.01376	0.2071	-0.2103	0.21791	-0.33259	-0.27207					-0.27207	-0.37408	-0.46036	0.31298	0.98457	1.01962	0.66122	1.1298
	-0.0111	0.20342	-0.20964	0.22533	-0.34379	-0.27581					-0.27581	-0.36065	-0.44015	0.36615	1.00776	1.06349	0.74068	1.20797
	-0.00902	0.1989	-0.20946	0.23279	-0.3512	-0.28573					-0.28573	-0.34317	-0.41608	0.41769	1.02638	1.1073	0.824	1.27584
	-0.00804	0.19541	-0.20756	0.23342	-0.35504	-0.2908					-0.2908	-0.32458	-0.38898	0.46481	1.03972	1.13876	0.89229	1.35873
	-0.00554	0.19085	-0.20852	0.23617	-0.35609	-0.29006					-0.29006	-0.30145	-0.36005	0.51349	1.04953	1.16631	0.96466	1.43325
	-0.00437	0.18634	-0.2067	0.23778	-0.35527	-0.29378					-0.29378	-0.27767	-0.32728	0.55636	1.056	1.19589	1.01599	1.50734
	0.000926399	0.17749	-0.20625	0.23956	-0.35238	-0.29333					-0.29333	-0.2515	-0.29262	0.59566	1.06298	1.22464	1.0671	1.56532
	0.00291	0.16799	-0.20518	0.24028	-0.34959	-0.2953					-0.2953	-0.22583	-0.2582	0.62916	1.06517	1.2506	1.10747	1.63103
	0.0046	0.15677	-0.20456	0.24696	-0.34727	-0.28933					-0.28933	-0.19871	-0.22326	0.65441	1.06575	1.27143	1.16051	1.68215
	0.00544	0.14875	-0.20253	0.24895	-0.34393	-0.27724					-0.27724	-0.17184	-0.19003	0.67574	1.06394	1.28578	1.19981	1.72059
	0.00609	0.13645	-0.19769	0.25178	-0.34048	-0.25931					-0.25931	-0.14062	-0.15627	0.6918	1.06439	1.29383	1.24599	1.76719
	0.01285	0.12475	-0.19638	0.25346	-0.33929	-0.2417					-0.2417	-0.10278	-0.11919	0.70415	1.06734	1.29963	1.28357	1.8241
	0.01574	0.11279	-0.19612	0.25655	-0.3377	-0.22935					-0.22935	-0.05742	-0.07718	0.71428	1.07384	1.30397	1.3263	1.86748
	0.01707	0.10133	-0.19511	0.25976	-0.33571	-0.20887					-0.20887	-0.01211	-0.03427	0.72388	1.07781	1.30646	1.35787	1.90484
	0.01818	0.08924	-0.19448	0.26235	-0.33383	-0.18887					-0.18887	0.03481	0.01256	0.72902	1.08026	1.30889	1.3845	1.92353
	0.01763	0.07803	-0.1934	0.2628	-0.32995	-0.16815					-0.16815	0.07686	0.05783	0.72889	1.07955	1.31129	1.41886	1.95015
	0.01743	0.06673	-0.19256	0.25697	-0.32579	-0.14876					-0.14876	0.11652	0.10336	0.72859	1.08037	1.3128	1.44291	1.96905
	0.02058	0.05664	-0.19057	0.25941	-0.32277	-0.12395					-0.12395	0.1508	0.14775	0.72816	1.08099	1.31421	1.46052	2.00191
	0.02289	0.0466	-0.18944	0.25833	-0.32188	-0.09082					-0.09082	0.18451	0.1898	0.73202	1.08479	1.32263	1.482	2.02832
	0.02328	0.03696	-0.18797	0.25905	-0.32166	-0.05126					-0.05126	0.21363	0.22847	0.73327	1.08784	1.32757	1.49016	2.04508
	0.02364	0.02643	-0.18799	0.26116	-0.32244	-0.00412					-0.00412	0.24123	0.26311	0.74059	1.08823	1.33251	1.51185	2.05195
	0.021	0.01577	-0.18594	0.26345	-0.32284	0.02856					0.02856	0.26659	0.29612	0.74725	1.08986	1.33391	1.53311	2.06054
	0.02107	0.00232	-0.18615	0.26388	-0.32298	0.06975					0.06975	0.29359	0.33037	0.7515	1.09927	1.33238	1.55351	2.05281
	0.02913	-0.01159	-0.18207	0.26201	-0.32201	0.10231					0.10231	0.31916	0.36482	0.75524	1.10848	1.32416	1.56188	2.06311
	0.03221	-0.02373	-0.17753	0.26367	-0.32213	0.12947					0.12947	0.34444	0.40096	0.75874	1.11374	1.31333	1.57563	2.07127
	0.034	-0.03625	-0.17554	0.26467	-0.32209	0.15015					0.15015	0.36628	0.43257	0.76262	1.10777	1.31275	1.57413	2.06591
	0.02828	-0.04807	-0.16616	0.26751	-0.32181	0.17337					0.17337	0.38075	0.45993	0.76834	1.09283	1.30358	1.57713	2.03756
	0.02611	-0.05968	-0.15829	0.26959	-0.32024	0.19459					0.19459	0.38574	0.47789	0.77265	1.068	1.28977	1.57327	2.03799
	0.02728	-0.07167	-0.1504	0.272	-0.31898	0.21814					0.21814	0.38756	0.4924	0.77596	1.04659	1.26916	1.56983	1.99847
	0.03228	-0.08365	-0.14067	0.27022	-0.31654	0.24086					0.24086	0.38245	0.50089	0.78101	1.02228	1.24077	1.57627	1.97206
	0.0416	-0.0968	-0.13133	0.27186	-0.31478	0.26146					0.26146	0.3785	0.5066	0.7862	1.00138	1.20585	1.58443	1.92288
	0.0417	-0.10937	-0.12007	0.27427	-0.31225	0.28111					0.28111	0.37373	0.50918	0.79153	0.96224	1.16917	1.57992	1.88423
	0.03943	-0.12141	-0.10907	0.2756	-0.30905	0.299					0.299	0.37309	0.51137	0.79887	0.91501	1.12835	1.56833	1.82324
	0.03865	-0.13557	-0.09456	0.27977	-0.30406	0.30819					0.30819	0.37051	0.51109	0.80622	0.85619	1.07728	1.54578	1.75409
	0.03884	-0.15202	-0.08283	0.28164	-0.29831	0.3034					0.3034	0.37045	0.51283	0.8129	0.79378	1.01975	1.52709	1.6858
	0.04807	-0.16466	-0.07027	0.28351	-0.29135	0.299					0.299	0.36884	0.51411	0.82157	0.73344	0.95049	1.50047	1.616
	0.05034	-0.17433	-0.05924	0.28639	-0.28333	0.29449					0.29449	0.3698	0.51557	0.83364	0.66676	0.87595	1.48436	1.54084
	0.05265	-0.18118	-0.04606	0.29063	-0.27368	0.28936					0.28936	0.36871	0.5156	0.84863	0.59293	0.80113	1.46353	1.47104
	0.04628	-0.18809	-0.03708	0.29279	-0.26214	0.29006					0.29006	0.36997	0.51652	0.86646	0.51583	0.72994	1.43969	1.38665
	0.04411	-0.19212	-0.02876	0.29515	-0.24991	0.28616					0.28616	0.3715	0.51598	0.87769	0.44254	0.65795	1.3933	1.31084
	0.05031	-0.19567	-0.02051	0.29754	-0.23661	0.28676					0.28676	0.37369	0.52036	0.88381	0.38026	0.57474	1.35723	1.21742
	0.05577	-0.19958	-0.01454	0.30009	-0.22245	0.28135					0.28135	0.37635	0.52303	0.88359	0.32238	0.49891	1.31471	1.13839
	0.06487	-0.20428	-0.00253	0.30049	-0.20779	0.28094					0.28094	0.38078	0.52608	0.87949	0.27336	0.42718	1.26274	1.02264
	0.06431	-0.20763	0.01212	0.30025	-0.19211	0.27864					0.27864	0.3843	0.5264	0.87213	0.21303	0.36439	1.20819	0.9477
	0.06061	-0.21205	0.02661	0.30453	-0.17547	0.27024					0.27024	0.38952	0.52773	0.85759	0.14745	0.31525	1.14763	0.85235
	0.05717	-0.21428	0.04218	0.30732	-0.15904	0.27007					0.27007	0.39364	0.5293	0.8356	0.06919	0.25403	1.08106	0.76215
	0.06331	-0.21662	0.05552	0.30489	-0.14353	0.27327					0.27327	0.39815	0.53349	0.80671	0.00198	0.18544	1.00976	0.6668
	0.0673	-0.21842	0.06865	0.30018	-0.12737	0.26676					0.26676	0.40103	0.53675	0.77152	-0.06498	0.11313	0.93245	0.58971
	0.06837	-0.21908	0.07729	0.29388	-0.11211	0.26758					0.26758	0.40526	0.54532	0.73005	-0.12746	0.04074	0.86437	0.51325
	0.06828	-0.21643	0.08948	0.28525	-0.09737	0.27488					0.27488	0.40811	0.54983	0.6868	-0.1954	-0.02738	0.78406	0.44604
	0.06604	-0.20946	0.10088	0.27464	-0.08363	0.27769					0.27769	0.41224	0.55391	0.63732	-0.26554	-0.09288	0.70932	0.37968
	0.07247	-0.20452	0.11321	0.26163	-0.07125	0.28195					0.28195	0.41496	0.5561	0.58127	-0.33909	-0.16061	0.61633	0.3232
	0.08075	-0.20531	0.12614	0.24913	-0.06196	0.2865					0.2865	0.42055	0.56089	0.51734	-0.41389	-0.23084	0.53731	0.25255
	0.08144	-0.20328	0.13952	0.23532	-0.05287	0.29039					0.29039	0.42615	0.5648	0.44887	-0.48787	-0.30538	0.46236	0.18168
	0.08329	-0.20274	0.15176	0.21877	-0.04363	0.29769					0.29769	0.43363	0.5701	0.38438	-0.56355	-0.38144	0.40845	0.09578
	0.07988	-0.20333	0.16305	0.20159	-0.03508	0.29859					0.29859	0.44262	0.57379	0.32543	-0.64619	-0.45718	0.34424	0.02427
	0.07835	-0.20401	0.17241	0.18238	-0.02764	0.30804					0.30804	0.45076	0.57933	0.27166	-0.72723	-0.53462	0.27445	-0.05713
	0.07159	-0.20396	0.17833	0.16375	-0.01772	0.31257					0.31257	0.45605	0.58743	0.21975	-0.80841	-0.61629	0.20573	-0.131
	0.07318	-0.19989	0.18062	0.14575	-0.00611	0.31921					0.31921	0.46088	0.59928	0.15973	-0.87213	-0.70438	0.13422	-0.21239
	0.07507	-0.19832	0.18242	0.12599	0.00725	0.3285					0.3285	0.46556	0.60858	0.09591	-0.92216	-0.80373	0.05798	-0.28605
	0.08254	-0.19443	0.18315	0.10511	0.02118	0.33572					0.33572	0.47258	0.61835	0.03281	-0.9614	-0.8863	-0.02255	-0.36443
	0.0776	-0.19319	0.18448	0.0877	0.03567	0.33961					0.33961	0.48081	0.62469	-0.02848	-1.00061	-0.95582	-0.10158	-0.44175
	0.07539	-0.19349	0.18498	0.07356	0.04929	0.35305					0.35305	0.48993	0.63334	-0.0891	-1.03626	-1.01717	-0.1645	-0.5328
	0.08452	-0.19357	0.18669	0.0612	0.06371	0.35885					0.35885	0.49891	0.63839	-0.14996	-1.06723	-1.07408	-0.25062	-0.62536
	0.08904	-0.19415	0.1883	0.05121	0.07885	0.35616					0.35616	0.50795	0.64758	-0.21389	-1.08325	-1.12803	-0.32385	-0.72908
	0.08488	-0.19902	0.19048	0.04173	0.09528	0.3613					0.3613	0.51579	0.65553	-0.27967	-1.09362	-1.17972	-0.39965	-0.81863
	0.08761	-0.20277	0.19099	0.03415	0.11305	0.36235					0.36235	0.52034	0.65946	-0.34916	-1.0968	-1.21436	-0.46923	-0.92386
	0.08676	-0.20047	0.19141	0.02451	0.13362	0.36789					0.36789	0.51609	0.65177	-0.41808	-1.09968	-1.24051	-0.55707	-1.01749
	0.09131	-0.19773	0.19136	0.01442	0.15347	0.37289					0.37289	0.50464	0.63674	-0.48433	-1.09878	-1.2627	-0.6449	-1.10726
	0.10129	-0.1964	0.19303	0.00272	0.17397	0.37788					0.37788	0.48585	0.61436	-0.5479	-1.09422	-1.28031	-0.74798	-1.17791
	0.10096	-0.19556	0.19462	-0.00927	0.19418	0.38552					0.38552	0.46154	0.58827	-0.61129	-1.08338	-1.2933	-0.83732	-1.26102
	0.10476	-0.18685	0.19591	-0.02168	0.21473	0.387					0.387	0.43262	0.55728	-0.67264	-1.07213	-1.3017	-0.92708	-1.34435
	0.10639	-0.18593	0.19654	-0.03476	0.23174	0.38909					0.38909	0.40517	0.52232	-0.72878	-1.06356	-1.30694	-0.9943	-1.42531
	0.1071	-0.18924	0.19775	-0.04943	0.24527	0.39063					0.39063	0.37547	0.4804	-0.77008	-1.0662	-1.30685	-1.0729	-1.49918
	0.1187	-0.18825	0.19789	-0.06432	0.25685	0.39686					0.39686	0.34169	0.43685	-0.8015	-1.07223	-1.30569	-1.14785	-1.58186
	0.10775	-0.19038	0.19912	-0.08182	0.26687	0.39351					0.39351	0.30636	0.39042	-0.82632	-1.08112	-1.30706	-1.2243	-1.64564
	0.11064	-0.19048	0.1996	-0.10088	0.27525	0.39033					0.39033	0.27076	0.34734	-0.84737	-1.08553	-1.30919	-1.27584	-1.71307
	0.11558	-0.18935	0.20002	-0.12154	0.28431	0.38015					0.38015	0.23487	0.30001	-0.86405	-1.08565	-1.31404	-1.33597	-1.76955
	0.11386	-0.1791	0.20063	-0.14092	0.29121	0.36413					0.36413	0.19757	0.25289	-0.87408	-1.08269	-1.31443	-1.36926	-1.83248
	0.11279	-0.17802	0.20084	-0.1612	0.29712	0.34472					0.34472	0.1528	0.20084	-0.87438	-1.08505	-1.31187	-1.41521	-1.88079
	0.11503	-0.1795	0.20105	-0.18125	0.30189	0.32269					0.32269	0.10125	0.14253	-0.86742	-1.08961	-1.3064	-1.44914	-1.94329
	0.11435	-0.17922	0.20251	-0.20216	0.30517	0.30218					0.30218	0.04632	0.08152	-0.85304	-1.09334	-1.30846	-1.48479	-1.98624
	0.11419	-0.17875	0.20333	-0.22074	0.30681	0.27422					0.27422	-0.00692	0.0242	-0.83856	-1.09291	-1.31095	-1.50434	-2.02317
	0.11113	-0.17983	0.20473	-0.23698	0.30816	0.246					0.246	-0.0579	-0.03116	-0.82469	-1.09403	-1.31402	-1.52774	-2.0483
	0.10746	-0.18069	0.20435	-0.24978	0.30891	0.21866					0.21866	-0.10699	-0.08358	-0.8129	-1.09742	-1.31604	-1.53934	-2.07772
	0.10749	-0.17995	0.20567	-0.26153	0.3106	0.19018					0.19018	-0.15567	-0.13985	-0.80184	-1.1014	-1.3227	-1.56275	-2.09855
	0.10255	-0.18778	0.20761	-0.27153	0.31238	0.16401					0.16401	-0.19834	-0.19789	-0.78988	-1.10101	-1.31845	-1.56833	-2.09791
	0.11292	-0.18692	0.20932	-0.27998	0.31301	0.13246					0.13246	-0.24048	-0.2588	-0.77841	-1.08473	-1.31084	-1.5868	-2.09512
	0.11256	-0.18772	0.21047	-0.28583	0.31406	0.08822					0.08822	-0.27785	-0.3136	-0.77218	-1.07322	-1.29931	-1.58573	-2.09125
	0.10096	-0.18769	0.21332	-0.29253	0.31486	0.0385					0.0385	-0.31306	-0.36353	-0.76776	-1.06074	-1.28213	-1.59002	-2.07922
	0.10697	-0.18704	0.21664	-0.29503	0.31542	-0.01134					-0.01134	-0.34783	-0.40667	-0.76641	-1.04056	-1.25524	-1.57649	-2.0934
	0.11639	-0.18463	0.21934	-0.29629	0.31664	-0.05996					-0.05996	-0.38159	-0.45158	-0.76374	-1.01315	-1.21779	-1.57692	-2.08266
	0.11396	-0.18491	0.22198	-0.29559	0.31678	-0.10005					-0.10005	-0.41726	-0.4944	-0.76033	-0.98118	-1.18156	-1.56382	-2.08073
	0.10697	-0.19396	0.22404	-0.29587	0.31715	-0.13407					-0.13407	-0.45229	-0.54096	-0.75584	-0.94924	-1.14531	-1.57349	-2.03305
	0.1123	-0.19394	0.22465	-0.295	0.31605	-0.15677					-0.15677	-0.47915	-0.5844	-0.75599	-0.91136	-1.11155	-1.56554	-2.00449
	0.10925	-0.19389	0.22528	-0.29409	0.31675	-0.18954					-0.18954	-0.49773	-0.61831	-0.75599	-0.87271	-1.07206	-1.56941	-1.99032
	0.10252	-0.19342	0.21798	-0.2918	0.31883	-0.21834					-0.21834	-0.50815	-0.63886	-0.75698	-0.83184	-1.03006	-1.55566	-1.977
	0.09684	-0.19267	0.21985	-0.28993	0.32265	-0.24748					-0.24748	-0.513	-0.65078	-0.75625	-0.78986	-0.987	-1.55094	-1.93169
	0.10135	-0.19176	0.22132	-0.28689	0.32649	-0.27437					-0.27437	-0.51059	-0.65622	-0.75371	-0.74205	-0.93636	-1.53547	-1.9012
	0.09534	-0.18554	0.22236	-0.2849	0.33026	-0.29573					-0.29573	-0.50342	-0.65834	-0.7524	-0.69028	-0.88188	-1.52366	-1.85889
	0.09287	-0.1871	0.2218	-0.28235	0.33362	-0.32007					-0.32007	-0.49232	-0.65396	-0.74862	-0.62997	-0.82147	-1.49832	-1.79575
	0.09183	-0.18427	0.22187	-0.28054	0.33499	-0.3427					-0.3427	-0.48409	-0.64642	-0.74512	-0.57343	-0.76872	-1.48952	-1.75602
	0.0801	-0.18507	0.222	-0.27834	0.33679	-0.36445					-0.36445	-0.47557	-0.63444	-0.74332	-0.52694	-0.71435	-1.47148	-1.71028
	0.08144	-0.18416	0.2231	-0.27631	0.33955	-0.37352					-0.37352	-0.4702	-0.62484	-0.74121	-0.46949	-0.65918	-1.45537	-1.65037
	0.07897	-0.18367	0.2227	-0.27293	0.34207	-0.37798					-0.37798	-0.46315	-0.61355	-0.73997	-0.41155	-0.60257	-1.42337	-1.59024
	0.08254	-0.15389	0.22179	-0.27073	0.34514	-0.37813					-0.37813	-0.45701	-0.60824	-0.7399	-0.35816	-0.54994	-1.40061	-1.50519
	0.06997	-0.15528	0.22219	-0.26739	0.34816	-0.37725					-0.37725	-0.45194	-0.60096	-0.73776	-0.30982	-0.50684	-1.3611	-1.43325
	0.07	-0.15226	0.22357	-0.26575	0.35017	-0.37867					-0.37867	-0.44572	-0.59372	-0.73402	-0.26702	-0.45703	-1.32695	-1.34714
	0.06967	-0.15296	0.22411	-0.26341	0.35057	-0.38032					-0.38032	-0.43771	-0.58327	-0.72674	-0.2268	-0.40691	-1.28636	-1.29152
	0.06828	-0.15038	0.2262	-0.26263	0.35092	-0.37667					-0.37667	-0.43075	-0.57388	-0.71156	-0.19205	-0.35473	-1.24449	-1.21356
	0.06776	-0.15043	0.2273	-0.26116	0.34823	-0.37403					-0.37403	-0.42332	-0.56471	-0.69552	-0.15114	-0.30677	-1.19273	-1.11456
	0.06948	-0.15081	0.23666	-0.26081	0.34229	-0.37085					-0.37085	-0.41842	-0.56087	-0.6763	-0.10452	-0.26301	-1.14892	-1.01449
	0.06672	-0.15218	0.23647	-0.25906	0.33377	-0.36115					-0.36115	-0.41355	-0.55859	-0.65302	-0.05188	-0.2201	-1.09266	-0.93331
	0.06548	-0.15134	0.23553	-0.2581	0.32253	-0.35608					-0.35608	-0.41076	-0.55823	-0.62918	0.0003648	-0.17412	-1.0452	-0.85922
	0.06428	-0.15736	0.23595	-0.25786	0.3097	-0.3549					-0.3549	-0.4085	-0.55629	-0.60171	0.05448	-0.11914	-0.97991	-0.7905
	0.06896	-0.15628	0.23741	-0.2577	0.294	-0.35376					-0.35376	-0.40841	-0.55372	-0.57225	0.10087	-0.06073	-0.92665	-0.72157
	0.06763	-0.1589	0.23804	-0.25569	0.27881	-0.35443					-0.35443	-0.40691	-0.54936	-0.53969	0.15082	-0.00217	-0.85536	-0.64146
	0.06906	-0.15474	0.23855	-0.25435	0.26371	-0.35011					-0.35011	-0.40554	-0.54549	-0.50351	0.1994	0.05715	-0.78707	-0.55707
	0.06571	-0.15478	0.23759	-0.25306	0.24613	-0.34796					-0.34796	-0.40182	-0.53999	-0.46264	0.2504	0.11352	-0.72307	-0.49006
	0.06558	-0.15345	0.23708	-0.25187	0.22709	-0.34188					-0.34188	-0.39826	-0.53969	-0.41799	0.30179	0.16785	-0.65693	-0.4119
	0.05606	-0.18366	0.23591	-0.25053	0.20695	-0.3383					-0.3383	-0.39334	-0.53679	-0.36744	0.3584	0.22291	-0.58434	-0.35971
	0.05401	-0.18008	0.23577	-0.24962	0.1865	-0.33445					-0.33445	-0.3899	-0.53598	-0.31871	0.41902	0.27825	-0.54869	-0.29228
	0.04921	-0.18247	0.23471	-0.24768	0.1656	-0.32565					-0.32565	-0.38683	-0.53454	-0.27233	0.48489	0.33488	-0.49565	-0.22764
	0.04664	-0.18065	0.235	-0.24696	0.14676	-0.32135					-0.32135	-0.38599	-0.53364	-0.23116	0.55077	0.39355	-0.43724	-0.14818
	0.04138	-0.18343	0.2346	-0.24492	0.12806	-0.32017					-0.32017	-0.38451	-0.53237	-0.1942	0.61887	0.45407	-0.36207	-0.07151
	0.04004	-0.18156	0.23549	-0.24359	0.11022	-0.31575					-0.31575	-0.384	-0.53261	-0.15346	0.68018	0.51551	-0.30924	0.01589
	0.03644	-0.18149	0.23376	-0.24057	0.09379	-0.31098					-0.31098	-0.38189	-0.53138	-0.10613	0.73604	0.57815	-0.24568	0.09234
	0.03374	-0.17693	0.23399	-0.23967	0.07907	-0.31259					-0.31259	-0.38067	-0.53106	-0.05365	0.78242	0.64552	-0.15333	0.16278
	0.03361	-0.17877	0.23438	-0.23443	0.0657	-0.31002					-0.31002	-0.3805	-0.52908	0.0006012	0.82486	0.71317	-0.06765	0.24052
	0.03244	-0.17671	0.23439	-0.23162	0.05419	-0.30967					-0.30967	-0.38179	-0.52863	0.0548	0.85976	0.77192	0.00558	0.32857
	0.02555	-0.1776	0.23193	-0.23022	0.04498	-0.30591					-0.30591	-0.3823	-0.52865	0.1092	0.89543	0.82522	0.08139	0.41296
	0.02455	-0.17763	0.23052	-0.22984	0.03693	-0.30082					-0.30082	-0.38421	-0.52979	0.16278	0.92895	0.87442	0.14861	0.49929
	0.02104	-0.17732	0.22741	-0.22828	0.02893	-0.2976					-0.2976	-0.38602	-0.53095	0.21449	0.96275	0.9186	0.21883	0.58305
	0.01958	-0.17809	0.22519	-0.2283	0.0214	-0.29268					-0.29268	-0.394	-0.53074	0.26642	0.99073	0.96518	0.30366	0.66294
	0.01873	-0.17936	0.22125	-0.22652	0.01163	-0.29311					-0.29311	-0.39714	-0.52569	0.31854	1.01601	1.01195	0.37882	0.73681
	0.01857	-0.17592	0.21545	-0.22577	0.00134	-0.29133					-0.29133	-0.39959	-0.51871	0.37092	1.0331	1.05501	0.45312	0.84333
	0.01652	-0.17948	0.20728	-0.22456	-0.0109	-0.29067					-0.29067	-0.39776	-0.50666	0.42083	1.04799	1.0933	0.5562	0.92944
	0.0149	-0.17896	0.19846	-0.2239	-0.02244	-0.29477					-0.29477	-0.39166	-0.49227	0.46852	1.05718	1.12227	0.63416	1.01599
	0.0148	-0.17973	0.18748	-0.22029	-0.03536	-0.29584					-0.29584	-0.37985	-0.47454	0.51321	1.06596	1.14836	0.72629	1.08514
	0.01155	-0.17912	0.1762	-0.21542	-0.04815	-0.29861					-0.29861	-0.36583	-0.45482	0.55015	1.07023	1.17688	0.78663	1.15837
	0.01155	-0.17863	0.16328	-0.20861	-0.06273	-0.29964					-0.29964	-0.34846	-0.43167	0.58762	1.07444	1.20548	0.87683	1.22322
	0.0084	-0.17339	0.15223	-0.2026	-0.07834	-0.30027					-0.30027	-0.33065	-0.40586	0.61773	1.07281	1.23362	0.95221	1.29237
	0.01337	-0.17259	0.13941	-0.19502	-0.0969	-0.29777					-0.29777	-0.30896	-0.37562	0.6415	1.07084	1.25494	1.00117	1.34885
	0.00544	-0.16599	0.12566	-0.19088	-0.11712	-0.29296					-0.29296	-0.28446	-0.34543	0.663	1.0706	1.26873	1.057	1.41714
	0.00408	-0.16009	0.11171	-0.18224	-0.1391	-0.29597					-0.29597	-0.25832	-0.31117	0.68033	1.07754	1.27749	1.1079	1.47448
	0.00418	-0.15036	0.0983	-0.17116	-0.16257	-0.29576					-0.29576	-0.23296	-0.27742	0.69161	1.08312	1.27835	1.15686	1.52108
	0.00216	-0.13997	0.08347	-0.15972	-0.18711	-0.29198					-0.29198	-0.20571	-0.24235	0.69968	1.0881	1.27921	1.2069	1.56897
	8.15957e-05	-0.13259	0.07099	-0.14882	-0.21119	-0.28753					-0.28753	-0.17996	-0.2082	0.7084	1.08879	1.2878	1.25286	1.62202
	-0.000600722	-0.11996	0.0588	-0.13514	-0.23436	-0.28253					-0.28253	-0.14513	-0.17453	0.71368	1.09087	1.28975	1.28808	1.67764
	-0.00184	-0.10675	0.04838	-0.1223	-0.25407	-0.27067					-0.27067	-0.10735	-0.14034	0.71626	1.09824	1.2931	1.32501	1.73927
	-0.00476	-0.0979	0.04037	-0.10746	-0.27184	-0.25497					-0.25497	-0.06284	-0.0996	0.71456	1.10174	1.29476	1.36195	1.78136
	-0.00395	-0.08506	0.03307	-0.09276	-0.28745	-0.23694					-0.23694	-0.01654	-0.05764	0.71508	1.10313	1.29841	1.39245	1.8256
	-0.00424	-0.07333	0.02392	-0.0778	-0.30256	-0.21578					-0.21578	0.03011	-0.01162	0.71924	1.10636	1.3061	1.42659	1.85244
	-0.00528	-0.06085	0.01351	-0.06507	-0.31607	-0.19444					-0.19444	0.07362	0.03344	0.72556	1.1038	1.31265	1.44334	1.88616
	-0.00645	-0.04831	0.00253	-0.05425	-0.32965	-0.17343					-0.17343	0.11272	0.08025	0.7378	1.10679	1.31653	1.4747	1.91107
	-0.00635	-0.03581	-0.00939	-0.04522	-0.34084	-0.15256					-0.15256	0.14695	0.12559	0.74437	1.11449	1.31838	1.48951	1.94264
	-0.0069	-0.02465	-0.02265	-0.03649	-0.34753	-0.1334					-0.1334	0.17985	0.16821	0.74826	1.12493	1.31752	1.51099	1.98988
	-0.01311	-0.00836	-0.03644	-0.02938	-0.35247	-0.1132					-0.1132	0.20934	0.20599	0.75262	1.1309	1.30852	1.52323	2.02446
	-0.01366	0.00829	-0.04955	-0.02144	-0.35376	-0.08592					-0.08592	0.23681	0.24402	0.7558	1.12543	1.29843	1.5432	2.04142
	-0.01574	0.02614	-0.06231	-0.01283	-0.35188	-0.04278					-0.04278	0.26335	0.27785	0.75932	1.10672	1.28988	1.5606	2.05409
	-0.01782	0.04173	-0.07532	-0.00124	-0.34982	0.0002574					0.0002574	0.29011	0.3121	0.76385	1.08355	1.28748	1.58143	2.06075
	-0.01941	0.05653	-0.0889	0.01116	-0.34713	0.04078					0.04078	0.31528	0.3462	0.76894	1.06192	1.27661	1.59603	2.07149
	-0.02	0.06889	-0.10436	0.02495	-0.34514	0.07559					0.07559	0.34195	0.38309	0.77242	1.04704	1.25303	1.61063	2.06762
	-0.02136	0.08078	-0.11934	0.03832	-0.34266	0.10916					0.10916	0.36364	0.41627	0.7794	1.01511	1.22462	1.6145	2.06419
	-0.02185	0.09159	-0.1348	0.0528	-0.34051	0.13443					0.13443	0.37856	0.44681	0.78363	0.969	1.18888	1.62373	2.03713
	-0.02422	0.10589	-0.15048	0.06661	-0.33896	0.1567					0.1567	0.38376	0.46878	0.79041	0.91828	1.15137	1.62459	2.02231
	-0.02477	0.1168	-0.16794	0.0812	-0.33802	0.18114					0.18114	0.38561	0.48686	0.79817	0.86152	1.11048	1.62545	1.99311
	-0.02682	0.12969	-0.18242	0.09683	-0.33604	0.20288					0.20288	0.38189	0.49601	0.80334	0.79821	1.06351	1.62674	1.96776
	-0.02763	0.1413	-0.19364	0.1124	-0.33498	0.22388					0.22388	0.37693	0.50271	0.81032	0.73814	1.00564	1.62996	1.91644
	-0.0288	0.15265	-0.20272	0.12841	-0.33126	0.24372					0.24372	0.37281	0.5054	0.82035	0.67075	0.93829	1.64027	1.86361
	-0.03208	0.16262	-0.21007	0.14408	-0.32895	0.26187					0.26187	0.37188	0.50756	0.83433	0.59673	0.86508	1.64671	1.8125
	-0.03296	0.17077	-0.21531	0.15897	-0.32742	0.28242					0.28242	0.37075	0.50909	0.85074	0.51847	0.79138	1.62824	1.74185
	-0.0326	0.17405	-0.22064	0.17596	-0.32544	0.30039					0.30039	0.37094	0.51109	0.86452	0.44705	0.72247	1.60161	1.67012
	-0.03345	0.1726	-0.22467	0.18984	-0.32455	0.3049					0.3049	0.36984	0.51122	0.87552	0.3834	0.65134	1.57627	1.60462
	-0.03244	0.1717	-0.22872	0.20251	-0.32651	0.30344					0.30344	0.36939	0.51171	0.88192	0.32438	0.57601	1.56188	1.52452
	-0.03286	0.17159	-0.23102	0.20155	-0.32667	0.29573					0.29573	0.36879	0.5118	0.88162	0.272	0.49848	1.53869	1.45966
	-0.03221	0.16522	-0.233	0.20841	-0.32796	0.28888					0.28888	0.36995	0.51317	0.87603	0.21031	0.43128	1.51872	1.37892
	-0.03221	0.16646	-0.23415	0.21301	-0.32731	0.28744					0.28744	0.37197	0.51246	0.86695	0.13306	0.3686	1.48371	1.30633
	-0.03247	0.16613	-0.23542	0.21651	-0.32742	0.28435					0.28435	0.37502	0.5157	0.84874	0.06367	0.31255	1.4457	1.21592
	-0.03679	0.16721	-0.23635	0.21917	-0.32614	0.27621					0.27621	0.37758	0.51819	0.82714	-0.00528	0.2527	1.39438	1.14183
	-0.03936	0.16543	-0.23907	0.22084	-0.32499	0.27909					0.27909	0.38228	0.52152	0.79795	-0.06911	0.18703	1.32888	1.04004
	-0.0416	0.16662	-0.23892	0.22179	-0.3229	0.2713					0.2713	0.38563	0.52167	0.7611	-0.13383	0.11511	1.27605	0.94598
	-0.04199	0.16316	-0.23914	0.22175	-0.32169	0.26848					0.26848	0.3899	0.52378	0.72167	-0.19935	0.04297	1.21635	0.8517
	-0.04664	0.16545	-0.23907	0.22184	-0.31893	0.26859					0.26859	0.39379	0.52578	0.67702	-0.27007	-0.02444	1.11456	0.77997
	-0.04768	0.16571	-0.24026	0.22125	-0.31677	0.26992					0.26992	0.39856	0.53076	0.62669	-0.34188	-0.08951	1.03059	0.6988
	-0.04875	0.16703	-0.2405	0.22109	-0.31207	0.27102					0.27102	0.40195	0.53441	0.56943	-0.41636	-0.15668	0.93782	0.60753
	-0.05872	0.16738	-0.24185	0.22208	-0.30802	0.27387					0.27387	0.40601	0.5395	0.50456	-0.48905	-0.22762	0.86609	0.52034
	-0.0609	0.16649	-0.24361	0.22128	-0.30264	0.26887					0.26887	0.40876	0.54446	0.43891	-0.56802	-0.3019	0.79243	0.45098
	-0.06207	0.16965	-0.24412	0.22212	-0.29761	0.27312					0.27312	0.40758	0.54953	0.37481	-0.64943	-0.37751	0.71942	0.37732
	-0.06425	0.17016	-0.24318	0.2228	-0.29014	0.27611					0.27611	0.4099	0.55389	0.31568	-0.73033	-0.4533	0.63115	0.32277
	-0.0675	0.16356	-0.24358	0.23298	-0.28208	0.28109					0.28109	0.41518	0.5587	0.26537	-0.80906	-0.53011	0.55341	0.24675
	-0.07013	0.17061	-0.24276	0.2346	-0.27141	0.27297					0.27297	0.42025	0.56245	0.21271	-0.87316	-0.61372	0.46859	0.17631
	-0.07247	0.17164	-0.2418	0.23638	-0.26022	0.27737					0.27737	0.42585	0.56845	0.15299	-0.91976	-0.70069	0.39987	0.06915
	-0.07919	0.16838	-0.24115	0.23862	-0.24717	0.28208					0.28208	0.43343	0.57229	0.08966	-0.96123	-0.79001	0.33737	-0.000646333
	-0.07819	0.16798	-0.24087	0.24005	-0.23464	0.29859					0.29859	0.44179	0.57865	0.02577	-1.00012	-0.87234	0.27917	-0.08311
	-0.07695	0.1684	-0.23923	0.24237	-0.22078	0.30046					0.30046	0.44825	0.58634	-0.03569	-1.03912	-0.94319	0.2257	-0.15011
	-0.0778	0.16243	-0.23764	0.2434	-0.20674	0.31169					0.31169	0.45768	0.59643	-0.09503	-1.06759	-1.00519	0.15312	-0.2227
	-0.08364	0.16538	-0.23605	0.24443	-0.19029	0.31811					0.31811	0.46326	0.60663	-0.15638	-1.0866	-1.06248	0.07387	-0.29078
	-0.07923	0.16323	-0.23499	0.24551	-0.17458	0.3246					0.3246	0.46975	0.61668	-0.22051	-1.09459	-1.11636	0.03629	-0.38376
	-0.07981	0.16466	-0.23342	0.24768	-0.15831	0.3279					0.3279	0.47771	0.62336	-0.28697	-1.09991	-1.16258	-0.03973	-0.46021
	-0.09359	0.15623	-0.23317	0.24936	-0.14256	0.33596					0.33596	0.48733	0.63199	-0.35775	-1.10311	-1.19799	-0.10759	-0.54053
	-0.08576	0.15633	-0.23211	0.25063	-0.12751	0.34042					0.34042	0.49666	0.63921	-0.42557	-1.10307	-1.22494	-0.19457	-0.62686
	-0.08628	0.15689	-0.23108	0.25243	-0.11303	0.35204					0.35204	0.50606	0.64823	-0.49335	-1.09667	-1.24743	-0.26994	-0.7235
	-0.08676	0.15572	-0.23027	0.25468	-0.09831	0.35763					0.35763	0.51946	0.65701	-0.55726	-1.08752	-1.26579	-0.36272	-0.821
	-0.08855	0.15546	-0.23167	0.25644	-0.08396	0.36078					0.36078	0.52584	0.66212	-0.62031	-1.07382	-1.27867	-0.43874	-0.92687
	-0.08751	0.15803	-0.23092	0.25805	-0.07143	0.36699					0.36699	0.5227	0.65987	-0.68467	-1.06691	-1.28574	-0.52872	-1.01556
	-0.08693	0.15803	-0.23163	0.25891	-0.05936	0.38256					0.38256	0.51113	0.64889	-0.73786	-1.0671	-1.29012	-0.60796	-1.10404
	-0.08784	0.15783	-0.23218	0.26166	-0.04974	0.38297					0.38297	0.49376	0.62748	-0.77669	-1.07472		-0.70052	-1.16181
	-0.08764	0.163	-0.23181	0.26329	-0.04136	0.39171					0.39171	0.47093	0.60422	-0.80661	-1.08076		-0.79737	-1.25436
	-0.08735	0.16339	-0.22985	0.26544	-0.03401	0.39315					0.39315	0.44372	0.57399	-0.83034	-1.08439		-0.89015	-1.33898
	-0.08813	0.16339	-0.22877	0.26678	-0.02657	0.39948					0.39948	0.41503	0.53943	-0.85162	-1.08084		-0.96875	-1.42982
	-0.10684	0.17084	-0.22884	0.27015	-0.01704	0.40219					0.40219	0.38005	0.49994	-0.86897	-1.07988		-1.04305	-1.51293
	-0.10197	0.16983	-0.229	0.27279	-0.00606	0.40569					0.40569	0.34775	0.4577	-0.87793	-1.08084		-1.11306	-1.60205
	-0.10489	0.17117	-0.2273	0.27521	0.00677	0.40036					0.40036	0.31315	0.41189	-0.87705			-1.19123	-1.67012
	-0.10421	0.17161	-0.22617	0.27663	0.02046	0.40238					0.40238	0.27761	0.36772				-1.25136	-1.74636
	-0.09277	0.18029	-0.22369	0.27774	0.03359	0.3989					0.3989	0.23966	0.32116				-1.31299	-1.80649
	-0.09472	0.17473	-0.22275	0.27935	0.04772	0.39263					0.39263	0.20184	0.27568				-1.3452	-1.86898
	-0.09505	0.17639	-0.22142	0.28148	0.0624	0.38206					0.38206	0.15846	0.22613				-1.38472	-1.92203
	-0.09541	0.17861	-0.2214	0.28307	0.07878	0.36701					0.36701	0.10707	0.17126				-1.41092	-1.97765
	-0.10262	0.17969	-0.21927	0.28487	0.09453	0.34891					0.34891	0.05141	0.11152				-1.44098	-2.01695
	-0.10278	0.17824	-0.21851	0.28668	0.1123	0.32556					0.32556	-0.00165	0.05191				-1.46632	-2.06827
	-0.10434	0.17863	-0.21383	0.28871	0.12997	0.29999					0.29999	-0.05128	-0.00554				-1.50111	-2.10242
	-0.10687	0.17826	-0.21243	0.2893	0.14992	0.27617					0.27617	-0.10087	-0.057				-1.5344
	-0.10525	0.17919	-0.21161	0.29032	0.17018	0.24499					0.24499	-0.14884	-0.11244				-1.55631
	-0.10483	0.17664	-0.21301	0.29122	0.19151	0.21872					0.21872	-0.19229	-0.16873				-1.57434
	-0.10463	0.17742	-0.21451	0.29306	0.21149	0.19072					0.19072	-0.23406	-0.22813				-1.59346
	-0.09018	0.17624	-0.21418	0.29311	0.22931	0.16321					0.16321	-0.27132	-0.28583				-1.60956
	-0.0917	0.17821	-0.21245	0.29384	0.2434	0.12612					0.12612	-0.30815	-0.33941				-1.61386
	-0.09131	0.17711	-0.21297	0.29161	0.25594	0.08777					0.08777	-0.34292	-0.38415				-1.5825
	-0.0942	0.17548	-0.19883	0.28763	0.26592	0.04319					0.04319	-0.3782	-0.42796				-1.58057
	-0.09723	0.17491	-0.19939	0.28232	0.27549	-0.00668					-0.00668	-0.41209	-0.47101				-1.57091
	-0.09635	0.18128	-0.19822	0.27464	0.28422	-0.04868					-0.04868	-0.44664	-0.51712				-1.57671
	-0.09609	0.18102	-0.19214	0.26482	0.2911	-0.0845					-0.0845	-0.47488					-1.56146
	-0.11029	0.18172	-0.19073	0.25379	0.29651	-0.1206					-0.1206						-1.56683
	-0.10252	0.18229	-0.19106	0.2416	0.30151	-0.15503					-0.15503
	-0.10268	0.19029	-0.19001	0.22771	0.30432	-0.18806					-0.18806
	-0.12078	0.18748	-0.19081	0.21248	0.30624	-0.2114					-0.2114
	-0.11893	0.18999	-0.18942	0.1961	0.3073	-0.23994					-0.23994
	-0.11548	0.19078	-0.18889	0.17947	0.30888	-0.26653					-0.26653
	-0.12624	0.19593	-0.1872	0.16195	0.31074	-0.29084					-0.29084
	-0.12812	0.19773	-0.18507	0.14261	0.31268	-0.31871					-0.31871
	-0.12393	0.20007	-0.18331	0.12386	0.31364	-0.34558					-0.34558
	-0.12595	0.20113	-0.18233	0.10385	0.31434	-0.36542					-0.36542
	-0.12848	0.20333	-0.18034	0.08681	0.31579	-0.37663					-0.37663
	-0.12669	0.20517	-0.19329	0.07199	0.31682	-0.38466					-0.38466
	-0.12283	0.20789	-0.19074	0.05957	0.3186	-0.38703					-0.38703
	-0.12595	0.20833	-0.18849	0.04864	0.31863	-0.39327					-0.39327
	-0.1264	0.20979	-0.18853	0.03982	0.31984	-0.39643					-0.39643
	-0.11188	0.21014	-0.18284	0.03162	0.31944	-0.39798					-0.39798
	-0.11464	0.21185	-0.17489	0.02367	0.31961	-0.39585					-0.39585
	-0.11409	0.21264	-0.16819	0.0143	0.32213	-0.38812					-0.38812
	-0.09505	0.21631	-0.16054	0.00309	0.32675	-0.39173					-0.39173
	-0.097	0.21534	-0.15188	-0.00876	0.33142	-0.38589					-0.38589
	-0.09862	0.21564	-0.14039	-0.02179	0.33478	-0.37951					-0.37951
	-0.08758	0.21409	-0.1293	-0.03508	0.33671	-0.3739					-0.3739
	-0.09316	0.2139	-0.11616	-0.04861	0.33835	-0.36965					-0.36965
	-0.09307	0.21397	-0.10399	-0.06402	0.33999	-0.36643					-0.36643
	-0.09008	0.20868	-0.09082	-0.0801	0.34331	-0.36132					-0.36132
	-0.09112	0.20831	-0.07984	-0.09838	0.34542	-0.35621					-0.35621
	-0.09118	0.20923	-0.0669	-0.11858	0.34894	-0.35086					-0.35086
	-0.08969	0.20822	-0.05591	-0.13896	0.35146	-0.34292					-0.34292
	-0.08647	0.2011	-0.04482	-0.15811	0.35413	-0.32516					-0.32516
	-0.08624	0.20195	-0.03597	-0.17933	0.35448	-0.31328					-0.31328
	-0.08738	0.20298	-0.02677	-0.19913	0.35418	-0.31068					-0.31068
	-0.08377	0.20241	-0.01776	-0.21896	0.35209	-0.30752					-0.30752
	-0.08403	0.20286	-0.00533	-0.23521	0.34666
	-0.09466	0.20255	0.00801	-0.24901	0.33774
	-0.09281	0.20129	0.02374	-0.26062	0.32632
	-0.09125	0.19974	0.03738	-0.27005	0.313
	-0.10648	0.19965	0.051	-0.2783	0.29887
	-0.09969	0.19645	0.06257	-0.28558	0.28391
	-0.10008	0.19289	0.07427	-0.29077	0.26805
	-0.11003	0.19083	0.0852	-0.2948	0.25075
	-0.10661	0.18785	0.09559	-0.2961	0.23151
	-0.10626	0.18411	0.10785	-0.29599	0.21133
	-0.11321	0.17988	0.12099	-0.29545	0.19013
	-0.11279	0.18142	0.13241	-0.29552	0.16904
	-0.11204	0.17208	0.14547	-0.29466	0.14895
	-0.11331	0.14591	0.15602	-0.29428	0.12993
	-0.11337	0.12978	0.16566	-0.29218	0.11188
	-0.115	0.1171	0.1688	-0.29089	0.09498
	-0.10655	0.10559	0.17238	-0.28845	0.08
	-0.1047	0.09449	0.17376	-0.28663	0.0665
	-0.10834	0.08274	0.17585	-0.28586	0.05552
	-0.09352	0.06986	0.17737	-0.28441	0.04569
	-0.09248	0.05887	0.17966	-0.28265	0.03656
	-0.09411	0.04822	0.17927	-0.28024	0.02909
	-0.08309	0.04195	0.18119	-0.27829	0.02022
	-0.08186	0.03136	0.18549	-0.27598	0.01039
	-0.08192	0.0213	0.18654	-0.27343	-0.00126
	-0.07555	0.01039	0.18676	-0.27158	-0.01346
	-0.08615	-0.00178	0.18851	-0.26985	-0.02516
	-0.08631	-0.01529	0.18886	-0.26758	-0.03775
	-0.08312	-0.01285	0.19132	-0.266	-0.05117
	-0.0878	-0.02174	0.19256	-0.26491	-0.06635
	-0.08579	-0.03438	0.19703	-0.26249	-0.08237
	-0.08553	-0.04665	0.19397	-0.26111	-0.10127
	-0.08754	-0.05804	0.19457	-0.26008	-0.12225
	-0.084	-0.0645	0.19452	-0.25781	-0.1446
	-0.088	-0.07707	0.195	-0.25562	-0.16882
	-0.08787	-0.09049	0.19555	-0.25353	-0.19349
	-0.08517	-0.10116	0.19906	-0.25297	-0.21786
	-0.08563	-0.11506	0.20237	-0.25088	-0.24091
	-0.08618	-0.13908	0.20311	-0.24852	-0.2609
	-0.09443	-0.15226	0.20405	-0.24653	-0.27809
	-0.09427	-0.16508	0.20564	-0.24435	-0.29386
	-0.08225	-0.17494	0.20682	-0.24281	-0.309
	-0.09456	-0.17987	0.20878	-0.24141	-0.32331
	-0.09472	-0.18643	0.20864	-0.23904	-0.33672
	-0.08923	-0.19085	0.21065	-0.23687	-0.34746
	-0.09151	-0.19448	0.21168	-0.23563	-0.35544
	-0.08797	-0.19823	0.21746	-0.23397	-0.35963
	-0.0878	-0.20239	0.21854	-0.2331	-0.36113
	-0.08803	-0.20669	0.22009	-0.23235	-0.35991
	-0.0829	-0.20937	0.222	-0.23193
	-0.08442	-0.21095	0.22453	-0.23144
	-0.08426	-0.21418	0.22469	-0.23026
	-0.08286	-0.21407	0.22306	-0.22942
	-0.08338	-0.20279	0.22303	-0.22956
	-0.07387	-0.20277	0.22376	-0.2291
	-0.0725	-0.20256	0.22254	-0.22809
	-0.07266	-0.20223	0.22366	-0.22388
	-0.05856	-0.20346	0.22301	-0.21892
	-0.05762	-0.20251	0.22393	-0.21346
	-0.05704	-0.20173	0.22289	-0.20731
	-0.05372	-0.20075	0.2236	-0.2007
	-0.06048	-0.20092	0.22282	-0.19275
	-0.05759	-0.20063	0.22414	-0.18217
	-0.05447	-0.20511	0.22575	-0.17138
	-0.05486	-0.20405	0.22697	-0.15958
	-0.05164	-0.20263	0.22682	-0.14772
	-0.052	-0.19996	0.22865	-0.13444
	-0.05944	-0.20016	0.22984	-0.12037
	-0.05691	-0.20052	0.23219	-0.10596
	-0.05577	-0.20129	0.23272	-0.09163
	-0.05937	-0.20077	0.23551	-0.07745
	-0.05814	-0.19607	0.23551	-0.06614
	-0.05769	-0.19427	0.23745	-0.05529
	-0.05678	-0.18966	0.23809	-0.04587
	-0.05616	-0.1879	0.24052	-0.03761
	-0.05544	-0.1879	0.24087	-0.0293
	-0.04839	-0.18584	0.24192	-0.02102
	-0.04677	-0.18512	0.24122	-0.01065
	-0.04765	-0.18287	0.24008	0.00133
	-0.04547	-0.18132	0.23935	0.01369
	-0.04553	-0.18025	0.23898	0.02914
	-0.04417	-0.18217	0.23836	0.04316
	-0.03527	-0.18121	0.23844	0.05725
	-0.03562	-0.18086	0.23741	0.07195
	-0.03595	-0.18013	0.23802	0.08724
	-0.03117	-0.17954	0.23766	0.10257
	-0.03134	-0.1825	0.23802	0.11824
	-0.03208	-0.18339	0.23614	0.13309
	-0.03212	-0.18608	0.2352	0.14839
	-0.03072	-0.18638	0.23282	0.16297
	-0.02965	-0.18593	0.23101	0.1772
	-0.02822	-0.18643	0.22723	0.19027
	-0.02844	-0.18533	0.2232	0.19998
	-0.02727	-0.18586	0.21735	0.20777
	-0.02718	-0.18614	0.21042	0.21411
	-0.02578	-0.17982	0.20129	0.2169
	-0.0251	-0.17847	0.19176	0.21954
	-0.02464	-0.1776	0.17985	0.22151
	-0.02315	-0.17744	0.16826	0.22242
	-0.02227	-0.17718	0.1548	0.22355
	-0.02204	-0.17711	0.14132	0.22427
	-0.02061	-0.1739	0.12728	0.22439
	-0.0188	-0.17245	0.1145	0.22558
	-0.01769	-0.17177	0.10009	0.22593
	-0.01776	-0.17039	0.08599	0.22814
	-0.01685	-0.17009	0.07174	0.22964
	-0.01672	-0.16941	0.06039	0.23088
	-0.01486	-0.17049	0.04948	0.23216
	-0.01525	-0.17047	0.04098	0.2341
	-0.01363	-0.1636	0.0322	0.23572
	-0.01113	-0.16773	0.02394	0.23795
	-0.0082	-0.16806	0.01323	0.24003
	-0.00694	-0.16827	0.00241	0.24248
	-0.0058	-0.16803	-0.00971	0.24417
	-0.00307	-0.16855	-0.02226	0.24473
	-0.00164	-0.16827	-0.03543	0.24553
	-0.00112	-0.17098	-0.04869	0.24785
	-0.00040576	-0.17117	-0.06292	0.24944
	0.00564	-0.17074	-0.07509	0.2517
	0.0082	-0.1743	-0.08929	0.2522
	0.00889	-0.17332	-0.10331	0.25395
	0.00989	-0.1737	-0.11916	0.25527
	0.01041	-0.17187	-0.13346	0.25807
	0.01698	-0.1707	-0.14933	0.2584
	0.01785	-0.17669	-0.16431	0.2595
	0.01646	-0.17789	-0.17915	0.261
	0.01613	-0.17751	-0.19036	0.26372
	0.01623	-0.17657	-0.19967	0.26565
	0.02068	-0.17566	-0.20721	0.26882
	0.02068	-0.17439	-0.21348	0.27202
	0.02094	-0.17388	-0.2184	0.27443
	0.02172	-0.17384	-0.22495	0.27553
	0.02253	-0.17372	-0.22765	0.2772
	0.02334	-0.17185	-0.23104	0.27823
	0.02321	-0.16901	-0.23207	0.28113
	0.02409	-0.16951	-0.23485	0.28365
	0.02539	-0.16892	-0.23588	0.28661
	0.02588	-0.16964	-0.23855	0.28731
	0.02659	-0.16953	-0.2396	0.29016
	0.02741	-0.16889	-0.24171	0.29264
	0.02867	-0.16992	-0.24199	0.29426
	0.02994	-0.17016	-0.24293	0.29554
	0.03088	-0.17011	-0.24333	0.297
	0.0326	-0.16997	-0.24366	0.298
	0.03348	-0.16988	-0.2433	0.2984
	0.03517	-0.16855	-0.2437	0.29763
	0.03676	-0.16525	-0.24084	0.29505
	0.03764	-0.16124	-0.24063	0.28956
	0.03757	-0.15645	-0.23928	0.28307
	0.03842	-0.14966	-0.23895	0.27387
	0.0392	-0.14226	-0.23576	0.26374
	0.04014	-0.13412	-0.23406	0.25157
	0.0403	-0.12403	-0.23165	0.23895
	0.04164	-0.11357	-0.2309	0.22413
	0.04255	-0.10284	-0.22863	0.20798
	0.04352	-0.09175	-0.22673	0.19094
	0.04404	-0.08113	-0.22413	0.17273
	0.05164	-0.07038	-0.22357	0.15424
	0.05405	-0.06011	-0.22193	0.13489
	0.05437	-0.04927	-0.22189	0.11549
	0.05457	-0.03867	-0.22025	0.09742
	0.06032	-0.02814	-0.22084	0.08085
	0.06467	-0.01442	-0.22032	0.06743
	0.06282	0.000209431	-0.22167	0.05573
	0.06324	0.01646	-0.22168	0.04548
	0.0637	0.03113	-0.22359	0.03549
	0.07494	0.04543	-0.22369	0.02729
	0.07659	0.05727	-0.22329	0.01734
	0.07162	0.06773	-0.2216	0.00616
	0.07988	0.07949	-0.22105	-0.00571
	0.08498	0.09149	-0.22086	-0.01809
	0.08654	0.10296	-0.22128	-0.03137
	0.08348	0.11408	-0.2195	-0.04576
	0.07728	0.12532	-0.21793	-0.06053
	0.07984	0.13662	-0.21576	-0.07623
	0.08105	0.14659	-0.21514	-0.09433
	0.07705	0.15467	-0.21363	-0.1138
	0.07812	0.15904	-0.2132	-0.1336
	0.07741	0.1605	-0.21058	-0.1535
	0.07864	0.16007	-0.21143	-0.17322
	0.09313	0.1608	-0.20784	-0.19284
	0.08329	0.16043	-0.20854	-0.21259
	0.08368	0.16089	-0.20843	-0.22957
	0.09385	0.16199	-0.20976	-0.24421
	0.08696	0.16181	-0.20943	-0.25638
	0.08338	0.1618	-0.18055	-0.26697
	0.09044	0.16143	-0.1788	-0.2752
	0.08797	0.16143	-0.17807	-0.28319
	0.08891	0.16183	-0.17823	-0.28925
	0.10005	0.16183	-0.17845	-0.2939
	0.09901	0.16291	-0.17758	-0.29571
	0.0995	0.16396	-0.1769	-0.29603
	0.10148	0.16508	-0.17559	-0.29578
	0.10921	0.16496	-0.17582
	0.1151	0.1656	-0.17295
	0.10181	0.16576	-0.15076
	0.10843	0.16719	-0.14863
	0.10996	0.16855	-0.14799
	0.10142	0.17302	-0.14621
	0.10463	0.1739	-0.14521
	0.10402	0.17411	-0.17196
	0.09758	0.17543	-0.17131
	0.09755	0.1663	-0.16997
	0.10502	0.16787	-0.16899
	0.09235	0.16964	-0.16604
	0.09222	0.17037	-0.16312
	0.10216	0.17114	-0.15806
	0.09583	0.17075	-0.15242
	0.09232	0.17133	-0.14532
	0.08449	0.17194	-0.13831
	0.08787	0.17089	-0.15301
	0.08043	0.17159	-0.14362
	0.07767	0.17245	-0.13257
	0.07542	0.16915	-0.12084
	0.07689	0.16934	-0.10841
	0.07672	0.17033	-0.09667
	0.07286	0.17143	-0.08468
	0.0777	0.18277	-0.07352
	0.0686	0.18289	-0.06153
	0.06899	0.18147	-0.05156
	0.06808	0.18184	-0.04171
	0.06064	0.18221	-0.03323
	0.05963	0.18392	-0.02446
	0.05697	0.18544	-0.01392
	0.05707	0.18682	3.47967e-05
	0.05648	0.18778	0.01418
	0.05453	0.18769	0.02993
	0.05245	0.18722	0.04435
	0.05304	0.18964	0.05725
	0.04511	0.19033	0.06814
	0.0429	0.19073	0.08078
	0.04186	0.1906	0.09259
	0.03699	0.19059	0.1064
	0.03563	0.19012	0.11851
	0.03446	0.19139	0.13196
	0.0328	0.19155	0.14355
	0.03748	0.18954	0.15553
	0.03572	0.18945	0.16588
	0.02883	0.18959	0.17391
	0.0276	0.18971	0.17755
	0.02019	0.19191	0.18062
	0.02412	0.19308	0.18088
	0.02312	0.18669	0.18149
	0.02708	0.18647	0.18369
	0.02523	0.1875	0.18596
	0.02341	0.18909	0.18619
	0.02409	0.18037	0.18769
	0.01987	0.18078	0.18678
	0.02061	0.18268	0.18837
	0.0175	0.18198	0.18346
	0.02013	0.18294	0.18507
	0.0082	0.18636	0.18676
	0.00905	0.18711	0.18879
	0.01214	0.18608	0.1893
	0.01035	0.18743	0.19104
	0.00924	0.18832	0.19113
	0.00366	0.1884	0.19349
	0.0031	0.19612	0.19411
	-0.00301	0.19628	0.19399
	-0.00359	0.19469	0.19387
	-0.00391	0.19483	0.19479
	-0.00515	0.206	0.19516
	-0.00625	0.20751	0.19727
	-0.00534	0.20843	0.19776
	-0.00606	0.211	0.20461
	-0.00989	0.21157	0.2056
	-0.00872	0.21241	0.20674
	-0.01064	0.21384	0.20707
	-0.0135	0.21503	0.20866
	-0.01389	0.2151	0.20925
	-0.01415	0.2144	0.21121
	-0.01499	0.21424	0.21088
	-0.01587	0.21411	0.2115
	-0.01769	0.21281	0.21295
	-0.01841	0.21342	0.2159
	-0.01944	0.21122	0.21683
	-0.02029	0.20674	0.21803
	-0.02091	0.20201	0.21831
	-0.02445	0.19708	0.22156
	-0.02549	0.19312	0.22118
	-0.02617	0.18875	0.22228
	-0.02896	0.1805	0.22128
	-0.02958	0.17147	0.2224
	-0.02987	0.16216	0.22236
	-0.02952	0.14951	0.22369
	-0.02841	0.13782	0.22406
	-0.02877	0.12609	0.22573
	-0.02753	0.09657	0.22716
	-0.02718	0.08407	0.2284
	-0.02659	0.07085	0.22936
	-0.02672	0.05849	0.2317
	-0.02877	0.04777	0.23242
	-0.0288	0.03736	0.23411
	-0.03124	0.02807	0.23228
	-0.03371	0.01749	0.2341
	-0.03494	0.007	0.23422
	-0.038	-0.00384	0.23645
	-0.04047	-0.01646	0.23645
	-0.04274	-0.02951	0.23809
	-0.04602	-0.04162	0.2375
	-0.04937	-0.05315	0.23799
	-0.0506	-0.0647	0.23685
	-0.05268	-0.05826	0.23743
	-0.06818	-0.0693	0.2363
	-0.06971	-0.0807	0.23598
	-0.07107	-0.09327	0.23516
	-0.07068	-0.10645	0.2356
	-0.07253	-0.11979	0.23474
	-0.07208	-0.13316	0.23659
	-0.07143	-0.14547	0.23596
	-0.075	-0.16019	0.23614
	-0.07218	-0.16903	0.23383
	-0.07068	-0.17641	0.2334
	-0.07042	-0.18219	0.23111
	-0.08147	-0.18662	0.23118
	-0.08137	-0.18095	0.22736
	-0.08179	-0.18383	0.22331
	-0.08247	-0.18758	0.21721
	-0.07062	-0.18769	0.20979
	-0.07143	-0.19055	0.19986
	-0.0713	-0.18383	0.18909
	-0.07666	-0.18392	0.17739
	-0.07835	-0.18374	0.16499
	-0.07942	-0.18369	0.1497
	-0.07906	-0.18388	0.13578
	-0.08569	-0.1816	0.1211
	-0.08881	-0.18275	0.10823
	-0.09008	-0.18291	0.09363
	-0.10249	-0.18172	0.0801
	-0.09378	-0.18109	0.06436
	-0.09287	-0.19125	0.05233
	-0.09342	-0.19338	0.04187
	-0.09534	-0.19352	0.0327
	-0.09563	-0.19724	0.02378
	-0.09619	-0.19652	0.01369
	-0.10129	-0.20421	0.00244
	-0.10272	-0.20431	-0.00934
	-0.10145	-0.20236	-0.02212
	-0.10099	-0.20295	-0.03448
	-0.11571	-0.20248	-0.04759
	-0.107	-0.20248	-0.05976
	-0.10577	-0.20066	-0.07284
	-0.12361	-0.19888	-0.08602
	-0.11263	-0.19729	-0.10327
	-0.111	-0.1959	-0.1167
	-0.11503	-0.19431	-0.13096
	-0.11727	-0.19289	-0.14593
	-0.11701	-0.192	-0.16232
	-0.1174	-0.1905	-0.17741
	-0.12124	-0.18854	-0.18977
	-0.11724	-0.18722	-0.1985
	-0.11217	-0.18631	-0.2066
	-0.11509	-0.18387	-0.2121
	-0.11548	-0.18261	-0.21798
	-0.10181	-0.18282	-0.22214
	-0.10454	-0.18222	-0.22671
	-0.10626	-0.18167
	-0.08855	-0.18078
	-0.09225	-0.18208
	-0.09128	-0.18263
	-0.08745	-0.18208
	-0.08842	-0.18025
	-0.08576	-0.18006
	-0.08452	-0.17969
	-0.08459	-0.18156
	-0.08293	-0.18114
	-0.08332	-0.18046
	-0.08062	-0.18373
	-0.08027	-0.18472
	-0.08056	-0.18498
	-0.08049	-0.18544
	-0.07864	-0.18535
	-0.08095	-0.18504
	-0.07825	-0.18364
	-0.07793	-0.18268
	-0.09362	-0.18284
	-0.08644	-0.18359
	-0.08758	-0.18409
	-0.10694	-0.18446
	-0.10363	-0.18243
	-0.1045	-0.18153
	-0.11974	-0.181
	-0.11968	-0.18125
	-0.11899	-0.181
	-0.12611	-0.18132
	-0.12263	-0.18088
	-0.12198	-0.18076
	-0.12682	-0.17117
	-0.12448	-0.17161
	-0.12455	-0.17198
	-0.11298	-0.17189
	-0.11685	-0.16222
	-0.12137	-0.16082
	-0.10333	-0.15937
	-0.10077	-0.15951
	-0.10561	-0.16024
	-0.08878	-0.16063
	-0.0868	-0.16077
	-0.08949	-0.15949
	-0.08157	-0.15794
	-0.08183	-0.15734
	-0.08384	-0.15872
	-0.07653	-0.16908
	-0.0765	-0.1692
	-0.07689	-0.16859
	-0.07341	-0.15403
	-0.08839	-0.16305
	-0.08407	-0.16297
	-0.08173	-0.16319
	-0.09401	-0.16293
	-0.08774	-0.16244
	-0.08738	-0.1607
	-0.09271	-0.15836
	-0.08988	-0.15778
	-0.0892	-0.15778
	-0.09056	-0.15659
	-0.08875	-0.152
	-0.09183	-0.14736
	-0.0929	-0.14139
	-0.09238	-0.13395
	-0.09342
	-0.07627
	-0.07523
	-0.07698
	-0.06526
	-0.06509
	-0.06548
	-0.06048
	-0.06012
	-0.06061
	-0.05869
	-0.05911
	-0.05499
	-0.05314
	-0.05684
	-0.05479
	-0.05587
	-0.06509
	-0.06298
	-0.06253
	-0.06298
	-0.0648
	-0.06392
	-0.06314
	-0.06243
	-0.06142
	-0.0598
	-0.05937
	-0.05889
	-0.05372
	-0.05307
	-0.05431
	-0.04566
	-0.04485
	-0.04791
	-0.04771
	-0.04394
	-0.047
	-0.04687
	-0.04599
	-0.04514
	-0.04433
	-0.04407
	-0.04274
	-0.04199
	-0.04326
	-0.0405
	-0.03796
	-0.038
	-0.03371
	-0.03212
	-0.03137
	-0.02688
	-0.02636
	-0.02458
	-0.02409
	-0.02425
	-0.02312
	-0.02367
	-0.02357
	-0.0211
	-0.02162
	-0.02217
	-0.01902
	-0.01886
	-0.01753
	-0.01529
	-0.01415
	-0.01226
	-0.01217
	-0.00947
	-0.00638
	-0.00469
	-0.00275
	-0.000405861
	0.000828767
	0.00583
	0.00804
	0.00778
	0.0083
	0.00833
	0.00733
	0.00957
	0.00827
	0.00931
	0.0084
	0.00622
	0.0109
	0.01178
	0.0109
	0.01178
	0.00885
	0.01997
	0.02182
	0.0252
	0.02604
	0.02692
	0.02604
	0.0339
	0.0379
	0.03965
	0.04121
	0.03741
	0.03692
	0.0431
	0.04349
	0.04466
	0.03429
	0.03231
	0.04229
	0.04294
	0.04372
	0.04404
	0.03741
	0.04755
	0.04732
	0.04761
	0.04865
	0.05054
	0.05791
	0.05876
	0.05918
	0.0598
	0.06821
	0.061
	0.06129
	0.06191
	0.07731
	0.07854
	0.06594
	0.07312
	0.08173
	0.08611
	0.08618
	0.07611
	0.08183
	0.08215
	0.08261
	0.08634
	0.08303
	0.08478
	0.09128
	0.07877
	0.08017
	0.0841
	0.07841
	0.07211
	0.07536
	0.07871
	0.07848
	0.0894
	0.0905
	0.09206
	0.08907
	0.09027
	0.09144
	0.08598
	0.09073
	0.09323
	0.0894
	0.10499
	0.10379
	0.09833
	0.09557
	0.10343
	0.08868
	0.08706
	0.09437
	0.08728
	0.09092
	0.08881
	0.09135
	0.08426
	0.07988
	0.08277
	0.06591
	0.06795
	0.0648
	0.0739
	0.06431
	0.06711
	0.06688
	0.06197
	0.06126
	0.056
	0.05674
	0.05246
	0.0532
	0.05258
	0.05762
	0.05622
	0.05229
	0.05242
	0.03783
	0.03822
	0.03202
	0.03939
	0.03319
	0.03088
	0.0303
	0.02715
	0.02744
	0.02494
	0.02432
	0.01467
	0.01324
	0.01769
	0.01616
	0.01863
	0.01737
	0.01961
	0.01058
	0.01028
	0.00963
	0.00798
	0.00655
	0.00392
	0.00297
	0.00271
	0.00119
	0.00125
	-0.0044
	-0.00294
	-0.00534
	-0.00759
	-0.0122
	-0.01321
	-0.0147
	-0.01512
	-0.01655
	-0.01694
	-0.01802
	-0.02055
	-0.02198
	-0.02247
	-0.02383
	-0.02425
	-0.02734
	-0.02698
	-0.02682
	-0.02656
	-0.02727
	-0.02688
	-0.02727
	-0.02776
	-0.03007
	-0.03238
	-0.03264
	-0.03566
	-0.04112
	-0.04183
	-0.04391
	-0.05382
	-0.05567
	-0.05668
	-0.05905
	-0.061
	-0.06487
	-0.06509
	-0.06802
	-0.07244
	-0.07175
	-0.07156
	-0.07185
	-0.06961
	-0.07107
	-0.06828
	-0.06383
	-0.06886
	-0.07205
	-0.07117
	-0.07094
	-0.07036
	-0.07383
	-0.07224
	-0.07406
	-0.07776
	-0.07939
	-0.07721
	-0.09177
	-0.09167
	-0.09567
	-0.09199
	-0.08787
	-0.08797
	-0.0894
	-0.0894
	-0.10801
	-0.10713
	-0.10762
	-0.10125
	-0.10275
	-0.10428
	-0.10545
	-0.09089
	-0.10008
	-0.10054
	-0.1022
	-0.11994
	-0.12023
	-0.11987
	-0.12111
	-0.10801
	-0.10886
	-0.10853
	-0.11555
	-0.11422
	-0.11243
	-0.11282
	-0.1213
	-0.11331
	-0.11321
	-0.13222
	-0.11415
	-0.11198
	-0.12182
	-0.1214
	-0.116
	-0.11864
	-0.12039
	-0.11295
	-0.1124
	-0.1147
	-0.11509
	-0.10564
	-0.10694
	-0.10642
	-0.08683
	-0.09004
	-0.0903
	-0.08088
	-0.08147
	-0.08105
	-0.0775
	-0.07854
	-0.07906
	-0.07646
	-0.07656
	-0.07542
	-0.09349
	-0.09268
	-0.09255
	-0.11061
	-0.10814
	-0.10863
	-0.12273
	-0.12182
	-0.12091
	-0.12926
	-0.12708
	-0.12715
	-0.13183
	-0.12923
	-0.12939
	-0.11526
	-0.11363
	-0.11402
	-0.09749
	-0.09589
	-0.10054
	-0.08608
	-0.08563
	-0.08823
	-0.0789
	-0.07799
	-0.07903
	-0.07292
	-0.07312
	-0.07305
	-0.06928
	-0.08312
	-0.08192
	-0.07929
	-0.08813
	-0.08196
	-0.08183
	-0.08615
	-0.08413
	-0.08329
	-0.08689
	-0.08608
	-0.09199
	-0.09186
	-0.09063
	-0.09281
	-0.07932
	-0.07802
	-0.0802
	-0.07068
	-0.07045
	-0.0698
	-0.06529
	-0.06347
	-0.06584
	-0.06155
	-0.06074
	-0.05557
	-0.05502
	-0.05496
	-0.05278
	-0.05151
	-0.0518
	-0.04914
	-0.04966
	-0.04914
	-0.04888
	-0.04817
	-0.048
	-0.04566
	-0.04768
	-0.04667
	-0.04488
	-0.04527
	-0.04492
	-0.04248
	-0.04141
	-0.0404
	-0.03985
	-0.03754
	-0.03738
	-0.03631
	-0.03527
	-0.03449
	-0.03432
	-0.03069
	-0.03098
	-0.02971
	-0.02753
	-0.02607
	-0.02692
	-0.02601
	-0.0265
	-0.02562
	-0.02637
	-0.02503
	-0.02438
	-0.02383
	-0.02468
	-0.02308
	-0.02308
	-0.02107
	-0.01941
	-0.01766
	-0.01636
	-0.01382
	-0.01259
	-0.01006
	-0.007
	-0.00401
	-0.00372
	-0.00161
	0.00275
	0.00687
	0.0082
	0.00993
	0.00921
	0.00967
	0.01191
	0.01262
	0.01291
	0.01314
	0.0133
	0.01584
	0.01626
	0.01746
	0.01691
	0.01477
	0.01334
	0.01649
	0.01724
	0.01899
	0.01841
	0.01707
	0.02156
	0.02289
	0.02308
	0.02373
	0.01964
	0.03212
	0.03335
	0.03572
	0.03585
	0.03683
	0.04245
	0.04566
	0.04687
	0.04771
	0.04752
	0.05174
	0.05359
	0.05645
	0.05658
	0.05886
	0.05226
	0.05437
	0.05457
	0.05687
	0.05778
	0.05791
	0.05564
	0.05531
	0.06311
	0.07107
	0.0661
	0.06578
	0.06522
	0.07146
	0.07159
	0.06708
	0.06932
	0.07208
	0.07104
	0.07796
	0.07692
	0.08088
	0.08829
	0.08936
	0.08767
	0.09242
	0.09323
	0.09801
	0.09966
	0.10229
	0.10655
	0.10944
	0.11373
	0.11649
	0.11639
	0.11597
	0.11217
	0.11191
	0.10424
	0.10093
	0.10551
	0.106
	0.10203
	0.09648
	0.10363
	0.10197
	0.09368
	0.09697
	0.09394
	0.08787
	0.08264
	0.08888
	0.08244
	0.08036
	0.08384
	0.07198
	0.07218
	0.07071
	0.08147
	0.07078
	0.07032
	0.07162
	0.06727
	0.06743
	0.06461
	0.06496
	0.05775
	0.05791
	0.05736
	0.05489
	0.05359
	0.05294
	0.05073
	0.04336
	0.04255
	0.03848
	0.03748
	0.0303
	0.02942
	0.02903
	0.03036
	0.02994
	0.02659
	0.02604
	0.02182
	0.02126
	0.01665
	0.01967
	0.01279
	0.0123
	0.01123
	0.01064
	0.00944
	0.00762
	0.01084
	0.00638
	0.00457
	0.00655
	0.00541
	0.00496
	0.00372
	0.00369
	0.00119
	0.000828767
	-0.0006333
	-0.000503291
	-0.00301
	-0.00502
	-0.00677
	-0.01142
	-0.01314
	-0.0135
	-0.01668
	-0.01623
	-0.01746
	-0.01808
	-0.02029
	-0.02198
	-0.02409
	-0.02403
	-0.02607
	-0.02549
	-0.02559
	-0.02471
	-0.02549
	-0.02432
	-0.02461
	-0.02312
	-0.02744
	-0.03007
	-0.03215
	-0.03381
	-0.03819
	-0.03878
	-0.0406
	-0.04872
	-0.05138
	-0.05203
	-0.0534
	-0.05421
	-0.05544
	-0.05762
	-0.0622
	-0.06077
	-0.06087
	-0.0635
	-0.06552
	-0.06308
	-0.06435
	-0.07685
	-0.07049
	-0.06847
	-0.07023
	-0.07169
	-0.07348
	-0.07497
	-0.08017
	-0.07971
	-0.07936
	-0.07871
	-0.08907
	-0.08699
	-0.08862
	-0.08871
	-0.08059
	-0.08043
	-0.0827
	-0.08644
	-0.08852
	-0.08764
	-0.08875
	-0.09199
	-0.09248
	-0.09372
	-0.1122
	-0.10116
	-0.10161
	-0.10346
	-0.10522
	-0.10184
	-0.10288
	-0.10743

[truncated: 4 more sheets: Figure S9, Figure S10b, Figure S11, Figure S 12]
